# Supplementary material for: Incidence Trends of Vulvar Cancer in the United States: A 20‐Year Population‐Based Study
Source: Cancer Rep (Hoboken). 2024 Jun 21;7(6):e2120. doi: 10.1002/cnr2.2120 (PMC11190582; doi:10.1002/cnr2.2120)
Supplement: Supplementary file 1 — Data S1. [file CNR2-7-e2120-s002.xlsx]

## Sheet: Age Coincidence
Cohort 1	Cohort 2	Kmax	Numerator Degrees of Freedom	Denominator Degrees of Freedom	# of Permutations	P-Value	Significance Level	Coincidence
00-39 / Female / Non-Hispanic White / SCC	00-39 / Female / Non-Hispanic White / other	1 Joinpoint(s)	4	32	4500	0.000222	0.05	Rejected
00-39 / Female / Non-Hispanic White / SCC	00-39 / Female / Non-Hispanic White / all morpho	0 Joinpoint(s)	2	36	4500	0.000222	0.05	Rejected
00-39 / Female / Non-Hispanic White / other	00-39 / Female / Non-Hispanic White / all morpho	1 Joinpoint(s)	4	32	4500	0.000222	0.05	Rejected
00-39 / Female / Non-Hispanic Black / SCC	00-39 / Female / Non-Hispanic Black / all morpho	0 Joinpoint(s)	2	36	4500	0.000222	0.05	Rejected
00-39 / Female / Hispanic / SCC	00-39 / Female / Hispanic / other	1 Joinpoint(s)	4	32	4500	0.001556	0.05	Rejected
00-39 / Female / Hispanic / SCC	00-39 / Female / Hispanic / all morpho	1 Joinpoint(s)	4	32	4500	0.000222	0.05	Rejected
00-39 / Female / Hispanic / other	00-39 / Female / Hispanic / all morpho	0 Joinpoint(s)	2	36	4500	0.000222	0.05	Rejected
00-39 / Female / All Races / SCC	00-39 / Female / All Races / other	0 Joinpoint(s)	2	36	4500	0.000222	0.05	Rejected
00-39 / Female / All Races / SCC	00-39 / Female / All Races / all morpho	0 Joinpoint(s)	2	36	4500	0.000222	0.05	Rejected
00-39 / Female / All Races / other	00-39 / Female / All Races / all morpho	0 Joinpoint(s)	2	36	4500	0.000222	0.05	Rejected
40-54 / Female / Non-Hispanic White / SCC	40-54 / Female / Non-Hispanic White / BCC	1 Joinpoint(s)	4	32	4500	0.000222	0.05	Rejected
40-54 / Female / Non-Hispanic White / SCC	40-54 / Female / Non-Hispanic White / other	1 Joinpoint(s)	4	32	4500	0.000222	0.05	Rejected
40-54 / Female / Non-Hispanic White / SCC	40-54 / Female / Non-Hispanic White / all morpho	1 Joinpoint(s)	4	32	4500	0.000222	0.05	Rejected
40-54 / Female / Non-Hispanic White / BCC	40-54 / Female / Non-Hispanic White / other	0 Joinpoint(s)	2	36	4500	0.000222	0.05	Rejected
40-54 / Female / Non-Hispanic White / BCC	40-54 / Female / Non-Hispanic White / all morpho	1 Joinpoint(s)	4	32	4500	0.000222	0.05	Rejected
40-54 / Female / Non-Hispanic White / other	40-54 / Female / Non-Hispanic White / all morpho	1 Joinpoint(s)	4	32	4500	0.000222	0.05	Rejected
40-54 / Female / Non-Hispanic Black / SCC	40-54 / Female / Non-Hispanic Black / other	0 Joinpoint(s)	2	36	4500	0.000222	0.05	Rejected
40-54 / Female / Non-Hispanic Black / SCC	40-54 / Female / Non-Hispanic Black / all morpho	0 Joinpoint(s)	2	36	4500	0.000222	0.05	Rejected
40-54 / Female / Non-Hispanic Black / other	40-54 / Female / Non-Hispanic Black / all morpho	0 Joinpoint(s)	2	36	4500	0.000222	0.05	Rejected
40-54 / Female / Hispanic / SCC	40-54 / Female / Hispanic / other	0 Joinpoint(s)	2	36	4500	0.000222	0.05	Rejected
40-54 / Female / Hispanic / SCC	40-54 / Female / Hispanic / all morpho	0 Joinpoint(s)	2	36	4500	0.000222	0.05	Rejected
40-54 / Female / Hispanic / other	40-54 / Female / Hispanic / all morpho	0 Joinpoint(s)	2	36	4500	0.000222	0.05	Rejected
40-54 / Female / All Races / SCC	40-54 / Female / All Races / adeno	1 Joinpoint(s)	4	32	4500	0.000222	0.05	Rejected
40-54 / Female / All Races / SCC	40-54 / Female / All Races / BCC	1 Joinpoint(s)	4	32	4500	0.000222	0.05	Rejected
40-54 / Female / All Races / SCC	40-54 / Female / All Races / other	1 Joinpoint(s)	4	32	4500	0.000222	0.05	Rejected
40-54 / Female / All Races / SCC	40-54 / Female / All Races / all morpho	1 Joinpoint(s)	4	32	4500	0.000222	0.05	Rejected
40-54 / Female / All Races / adeno	40-54 / Female / All Races / BCC	0 Joinpoint(s)	2	36	4500	0.000222	0.05	Rejected
40-54 / Female / All Races / adeno	40-54 / Female / All Races / other	0 Joinpoint(s)	2	36	4500	0.000222	0.05	Rejected
40-54 / Female / All Races / adeno	40-54 / Female / All Races / all morpho	0 Joinpoint(s)	2	36	4500	0.000222	0.05	Rejected
40-54 / Female / All Races / BCC	40-54 / Female / All Races / other	0 Joinpoint(s)	2	36	4500	0.000222	0.05	Rejected
40-54 / Female / All Races / BCC	40-54 / Female / All Races / all morpho	0 Joinpoint(s)	2	36	4500	0.000222	0.05	Rejected
40-54 / Female / All Races / other	40-54 / Female / All Races / all morpho	0 Joinpoint(s)	2	36	4500	0.000222	0.05	Rejected
55-69 / Female / Non-Hispanic White / SCC	55-69 / Female / Non-Hispanic White / adeno	0 Joinpoint(s)	2	36	4500	0.000222	0.05	Rejected
55-69 / Female / Non-Hispanic White / SCC	55-69 / Female / Non-Hispanic White / BCC	0 Joinpoint(s)	2	36	4500	0.000222	0.05	Rejected
55-69 / Female / Non-Hispanic White / SCC	55-69 / Female / Non-Hispanic White / other	1 Joinpoint(s)	4	32	4500	0.000222	0.05	Rejected
55-69 / Female / Non-Hispanic White / SCC	55-69 / Female / Non-Hispanic White / all morpho	1 Joinpoint(s)	4	32	4500	0.000222	0.05	Rejected
55-69 / Female / Non-Hispanic White / adeno	55-69 / Female / Non-Hispanic White / BCC	0 Joinpoint(s)	2	36	4500	0.000222	0.05	Rejected
55-69 / Female / Non-Hispanic White / adeno	55-69 / Female / Non-Hispanic White / other	1 Joinpoint(s)	4	32	4500	0.000222	0.05	Rejected
55-69 / Female / Non-Hispanic White / adeno	55-69 / Female / Non-Hispanic White / all morpho	1 Joinpoint(s)	4	32	4500	0.000222	0.05	Rejected
55-69 / Female / Non-Hispanic White / BCC	55-69 / Female / Non-Hispanic White / other	1 Joinpoint(s)	4	32	4500	0.000222	0.05	Rejected
55-69 / Female / Non-Hispanic White / BCC	55-69 / Female / Non-Hispanic White / all morpho	1 Joinpoint(s)	4	32	4500	0.000222	0.05	Rejected
55-69 / Female / Non-Hispanic White / other	55-69 / Female / Non-Hispanic White / all morpho	1 Joinpoint(s)	4	32	4500	0.000222	0.05	Rejected
55-69 / Female / Non-Hispanic Black / SCC	55-69 / Female / Non-Hispanic Black / other	0 Joinpoint(s)	2	36	4500	0.000222	0.05	Rejected
55-69 / Female / Non-Hispanic Black / SCC	55-69 / Female / Non-Hispanic Black / all morpho	0 Joinpoint(s)	2	36	4500	0.000222	0.05	Rejected
55-69 / Female / Non-Hispanic Black / other	55-69 / Female / Non-Hispanic Black / all morpho	0 Joinpoint(s)	2	36	4500	0.000222	0.05	Rejected
55-69 / Female / Hispanic / SCC	55-69 / Female / Hispanic / other	0 Joinpoint(s)	2	36	4500	0.000222	0.05	Rejected
55-69 / Female / Hispanic / SCC	55-69 / Female / Hispanic / all morpho	0 Joinpoint(s)	2	36	4500	0.000222	0.05	Rejected
55-69 / Female / Hispanic / other	55-69 / Female / Hispanic / all morpho	0 Joinpoint(s)	2	36	4500	0.000222	0.05	Rejected
55-69 / Female / All Races / SCC	55-69 / Female / All Races / adeno	0 Joinpoint(s)	2	36	4500	0.000222	0.05	Rejected
55-69 / Female / All Races / SCC	55-69 / Female / All Races / BCC	0 Joinpoint(s)	2	36	4500	0.000222	0.05	Rejected
55-69 / Female / All Races / SCC	55-69 / Female / All Races / other	1 Joinpoint(s)	4	32	4500	0.000222	0.05	Rejected
55-69 / Female / All Races / SCC	55-69 / Female / All Races / all morpho	0 Joinpoint(s)	2	36	4500	0.000222	0.05	Rejected
55-69 / Female / All Races / adeno	55-69 / Female / All Races / BCC	0 Joinpoint(s)	2	36	4500	0.000222	0.05	Rejected
55-69 / Female / All Races / adeno	55-69 / Female / All Races / other	1 Joinpoint(s)	4	32	4500	0.000222	0.05	Rejected
55-69 / Female / All Races / adeno	55-69 / Female / All Races / all morpho	0 Joinpoint(s)	2	36	4500	0.000222	0.05	Rejected
55-69 / Female / All Races / BCC	55-69 / Female / All Races / other	1 Joinpoint(s)	4	32	4500	0.000222	0.05	Rejected
55-69 / Female / All Races / BCC	55-69 / Female / All Races / all morpho	0 Joinpoint(s)	2	36	4500	0.000222	0.05	Rejected
55-69 / Female / All Races / other	55-69 / Female / All Races / all morpho	1 Joinpoint(s)	4	32	4500	0.000222	0.05	Rejected
70-84 / Female / Non-Hispanic White / SCC	70-84 / Female / Non-Hispanic White / adeno	0 Joinpoint(s)	2	36	4500	0.000222	0.05	Rejected
70-84 / Female / Non-Hispanic White / SCC	70-84 / Female / Non-Hispanic White / BCC	0 Joinpoint(s)	2	36	4500	0.000222	0.05	Rejected
70-84 / Female / Non-Hispanic White / SCC	70-84 / Female / Non-Hispanic White / other	0 Joinpoint(s)	2	36	4500	0.000222	0.05	Rejected
70-84 / Female / Non-Hispanic White / SCC	70-84 / Female / Non-Hispanic White / all morpho	0 Joinpoint(s)	2	36	4500	0.000222	0.05	Rejected
70-84 / Female / Non-Hispanic White / adeno	70-84 / Female / Non-Hispanic White / BCC	0 Joinpoint(s)	2	36	4500	0.000222	0.05	Rejected
70-84 / Female / Non-Hispanic White / adeno	70-84 / Female / Non-Hispanic White / other	0 Joinpoint(s)	2	36	4500	0.000222	0.05	Rejected
70-84 / Female / Non-Hispanic White / adeno	70-84 / Female / Non-Hispanic White / all morpho	0 Joinpoint(s)	2	36	4500	0.000222	0.05	Rejected
70-84 / Female / Non-Hispanic White / BCC	70-84 / Female / Non-Hispanic White / other	0 Joinpoint(s)	2	36	4500	0.000222	0.05	Rejected
70-84 / Female / Non-Hispanic White / BCC	70-84 / Female / Non-Hispanic White / all morpho	0 Joinpoint(s)	2	36	4500	0.000222	0.05	Rejected
70-84 / Female / Non-Hispanic White / other	70-84 / Female / Non-Hispanic White / all morpho	0 Joinpoint(s)	2	36	4500	0.000222	0.05	Rejected
70-84 / Female / Non-Hispanic Black / SCC	70-84 / Female / Non-Hispanic Black / all morpho	0 Joinpoint(s)	2	36	4500	0.000222	0.05	Rejected
70-84 / Female / Hispanic / SCC	70-84 / Female / Hispanic / BCC	0 Joinpoint(s)	2	36	4500	0.000222	0.05	Rejected
70-84 / Female / Hispanic / SCC	70-84 / Female / Hispanic / other	0 Joinpoint(s)	2	36	4500	0.000222	0.05	Rejected
70-84 / Female / Hispanic / SCC	70-84 / Female / Hispanic / all morpho	0 Joinpoint(s)	2	36	4500	0.000222	0.05	Rejected
70-84 / Female / Hispanic / BCC	70-84 / Female / Hispanic / other	0 Joinpoint(s)	2	36	4500	0.000222	0.05	Rejected
70-84 / Female / Hispanic / BCC	70-84 / Female / Hispanic / all morpho	0 Joinpoint(s)	2	36	4500	0.000222	0.05	Rejected
70-84 / Female / Hispanic / other	70-84 / Female / Hispanic / all morpho	0 Joinpoint(s)	2	36	4500	0.000222	0.05	Rejected
70-84 / Female / All Races / SCC	70-84 / Female / All Races / adeno	0 Joinpoint(s)	2	36	4500	0.000222	0.05	Rejected
70-84 / Female / All Races / SCC	70-84 / Female / All Races / BCC	0 Joinpoint(s)	2	36	4500	0.000222	0.05	Rejected
70-84 / Female / All Races / SCC	70-84 / Female / All Races / other	0 Joinpoint(s)	2	36	4500	0.000222	0.05	Rejected
70-84 / Female / All Races / SCC	70-84 / Female / All Races / all morpho	0 Joinpoint(s)	2	36	4500	0.000222	0.05	Rejected
70-84 / Female / All Races / adeno	70-84 / Female / All Races / BCC	0 Joinpoint(s)	2	36	4500	0.000222	0.05	Rejected
70-84 / Female / All Races / adeno	70-84 / Female / All Races / other	0 Joinpoint(s)	2	36	4500	0.000222	0.05	Rejected
70-84 / Female / All Races / adeno	70-84 / Female / All Races / all morpho	0 Joinpoint(s)	2	36	4500	0.000222	0.05	Rejected
70-84 / Female / All Races / BCC	70-84 / Female / All Races / other	0 Joinpoint(s)	2	36	4500	0.000222	0.05	Rejected
70-84 / Female / All Races / BCC	70-84 / Female / All Races / all morpho	0 Joinpoint(s)	2	36	4500	0.000222	0.05	Rejected
70-84 / Female / All Races / other	70-84 / Female / All Races / all morpho	0 Joinpoint(s)	2	36	4500	0.000222	0.05	Rejected
85+ / Female / Non-Hispanic White / SCC	85+ / Female / Non-Hispanic White / BCC	0 Joinpoint(s)	2	36	4500	0.000222	0.05	Rejected
85+ / Female / Non-Hispanic White / SCC	85+ / Female / Non-Hispanic White / other	0 Joinpoint(s)	2	36	4500	0.000222	0.05	Rejected
85+ / Female / Non-Hispanic White / SCC	85+ / Female / Non-Hispanic White / all morpho	0 Joinpoint(s)	2	36	4500	0.000222	0.05	Rejected
85+ / Female / Non-Hispanic White / BCC	85+ / Female / Non-Hispanic White / other	0 Joinpoint(s)	2	36	4500	0.000222	0.05	Rejected
85+ / Female / Non-Hispanic White / BCC	85+ / Female / Non-Hispanic White / all morpho	0 Joinpoint(s)	2	36	4500	0.000222	0.05	Rejected
85+ / Female / Non-Hispanic White / other	85+ / Female / Non-Hispanic White / all morpho	0 Joinpoint(s)	2	36	4500	0.000222	0.05	Rejected
85+ / Female / Non-Hispanic Black / SCC	85+ / Female / Non-Hispanic Black / all morpho	0 Joinpoint(s)	2	36	4500	0.000222	0.05	Rejected
85+ / Female / Hispanic / SCC	85+ / Female / Hispanic / all morpho	0 Joinpoint(s)	2	36	4500	0.000222	0.05	Rejected
85+ / Female / All Races / SCC	85+ / Female / All Races / BCC	0 Joinpoint(s)	2	36	4500	0.000222	0.05	Rejected
85+ / Female / All Races / SCC	85+ / Female / All Races / other	0 Joinpoint(s)	2	36	4500	0.000222	0.05	Rejected
85+ / Female / All Races / SCC	85+ / Female / All Races / all morpho	1 Joinpoint(s)	4	32	4500	0.000222	0.05	Rejected
85+ / Female / All Races / BCC	85+ / Female / All Races / other	0 Joinpoint(s)	2	36	4500	0.000222	0.05	Rejected
85+ / Female / All Races / BCC	85+ / Female / All Races / all morpho	1 Joinpoint(s)	4	32	4500	0.000222	0.05	Rejected
85+ / Female / All Races / other	85+ / Female / All Races / all morpho	1 Joinpoint(s)	4	32	4500	0.000222	0.05	Rejected
All Ages / Female / Non-Hispanic White / SCC	All Ages / Female / Non-Hispanic White / adeno	1 Joinpoint(s)	4	32	4500	0.000222	0.05	Rejected
All Ages / Female / Non-Hispanic White / SCC	All Ages / Female / Non-Hispanic White / BCC	1 Joinpoint(s)	4	32	4500	0.000222	0.05	Rejected
All Ages / Female / Non-Hispanic White / SCC	All Ages / Female / Non-Hispanic White / other	1 Joinpoint(s)	4	32	4500	0.000222	0.05	Rejected
All Ages / Female / Non-Hispanic White / SCC	All Ages / Female / Non-Hispanic White / all morpho	1 Joinpoint(s)	4	32	4500	0.000222	0.05	Rejected
All Ages / Female / Non-Hispanic White / adeno	All Ages / Female / Non-Hispanic White / BCC	0 Joinpoint(s)	2	36	4500	0.000222	0.05	Rejected
All Ages / Female / Non-Hispanic White / adeno	All Ages / Female / Non-Hispanic White / other	1 Joinpoint(s)	4	32	4500	0.000222	0.05	Rejected
All Ages / Female / Non-Hispanic White / adeno	All Ages / Female / Non-Hispanic White / all morpho	0 Joinpoint(s)	2	36	4500	0.000222	0.05	Rejected
All Ages / Female / Non-Hispanic White / BCC	All Ages / Female / Non-Hispanic White / other	1 Joinpoint(s)	4	32	4500	0.000222	0.05	Rejected
All Ages / Female / Non-Hispanic White / BCC	All Ages / Female / Non-Hispanic White / all morpho	0 Joinpoint(s)	2	36	4500	0.000222	0.05	Rejected
All Ages / Female / Non-Hispanic White / other	All Ages / Female / Non-Hispanic White / all morpho	1 Joinpoint(s)	4	32	4500	0.000222	0.05	Rejected
All Ages / Female / Non-Hispanic Black / SCC	All Ages / Female / Non-Hispanic Black / adeno	0 Joinpoint(s)	2	36	4500	0.000222	0.05	Rejected
All Ages / Female / Non-Hispanic Black / SCC	All Ages / Female / Non-Hispanic Black / BCC	0 Joinpoint(s)	2	36	4500	0.000222	0.05	Rejected
All Ages / Female / Non-Hispanic Black / SCC	All Ages / Female / Non-Hispanic Black / other	0 Joinpoint(s)	2	36	4500	0.000222	0.05	Rejected
All Ages / Female / Non-Hispanic Black / SCC	All Ages / Female / Non-Hispanic Black / all morpho	0 Joinpoint(s)	2	36	4500	0.000222	0.05	Rejected
All Ages / Female / Non-Hispanic Black / adeno	All Ages / Female / Non-Hispanic Black / BCC	0 Joinpoint(s)	2	36	4500	0.543333	0.05	Failed to reject
All Ages / Female / Non-Hispanic Black / adeno	All Ages / Female / Non-Hispanic Black / other	0 Joinpoint(s)	2	36	4500	0.000222	0.05	Rejected
All Ages / Female / Non-Hispanic Black / adeno	All Ages / Female / Non-Hispanic Black / all morpho	0 Joinpoint(s)	2	36	4500	0.000222	0.05	Rejected
All Ages / Female / Non-Hispanic Black / BCC	All Ages / Female / Non-Hispanic Black / other	0 Joinpoint(s)	2	36	4500	0.000222	0.05	Rejected
All Ages / Female / Non-Hispanic Black / BCC	All Ages / Female / Non-Hispanic Black / all morpho	0 Joinpoint(s)	2	36	4500	0.000222	0.05	Rejected
All Ages / Female / Non-Hispanic Black / other	All Ages / Female / Non-Hispanic Black / all morpho	0 Joinpoint(s)	2	36	4500	0.000222	0.05	Rejected
All Ages / Female / Hispanic / SCC	All Ages / Female / Hispanic / adeno	0 Joinpoint(s)	2	36	4500	0.000222	0.05	Rejected
All Ages / Female / Hispanic / SCC	All Ages / Female / Hispanic / BCC	0 Joinpoint(s)	2	36	4500	0.000222	0.05	Rejected
All Ages / Female / Hispanic / SCC	All Ages / Female / Hispanic / other	0 Joinpoint(s)	2	36	4500	0.000222	0.05	Rejected
All Ages / Female / Hispanic / SCC	All Ages / Female / Hispanic / all morpho	0 Joinpoint(s)	2	36	4500	0.000222	0.05	Rejected
All Ages / Female / Hispanic / adeno	All Ages / Female / Hispanic / BCC	0 Joinpoint(s)	2	36	4500	0.000222	0.05	Rejected
All Ages / Female / Hispanic / adeno	All Ages / Female / Hispanic / other	0 Joinpoint(s)	2	36	4500	0.000222	0.05	Rejected
All Ages / Female / Hispanic / adeno	All Ages / Female / Hispanic / all morpho	0 Joinpoint(s)	2	36	4500	0.000222	0.05	Rejected
All Ages / Female / Hispanic / BCC	All Ages / Female / Hispanic / other	0 Joinpoint(s)	2	36	4500	0.000222	0.05	Rejected
All Ages / Female / Hispanic / BCC	All Ages / Female / Hispanic / all morpho	0 Joinpoint(s)	2	36	4500	0.000222	0.05	Rejected
All Ages / Female / Hispanic / other	All Ages / Female / Hispanic / all morpho	0 Joinpoint(s)	2	36	4500	0.000222	0.05	Rejected
All Ages / Female / All Races / SCC	All Ages / Female / All Races / adeno	0 Joinpoint(s)	2	36	4500	0.000222	0.05	Rejected
All Ages / Female / All Races / SCC	All Ages / Female / All Races / BCC	0 Joinpoint(s)	2	36	4500	0.000222	0.05	Rejected
All Ages / Female / All Races / SCC	All Ages / Female / All Races / other	0 Joinpoint(s)	2	36	4500	0.000222	0.05	Rejected
All Ages / Female / All Races / SCC	All Ages / Female / All Races / all morpho	0 Joinpoint(s)	2	36	4500	0.000222	0.05	Rejected
All Ages / Female / All Races / adeno	All Ages / Female / All Races / BCC	0 Joinpoint(s)	2	36	4500	0.000222	0.05	Rejected
All Ages / Female / All Races / adeno	All Ages / Female / All Races / other	0 Joinpoint(s)	2	36	4500	0.000222	0.05	Rejected
All Ages / Female / All Races / adeno	All Ages / Female / All Races / all morpho	0 Joinpoint(s)	2	36	4500	0.000222	0.05	Rejected
All Ages / Female / All Races / BCC	All Ages / Female / All Races / other	0 Joinpoint(s)	2	36	4500	0.000222	0.05	Rejected
All Ages / Female / All Races / BCC	All Ages / Female / All Races / all morpho	0 Joinpoint(s)	2	36	4500	0.000222	0.05	Rejected
All Ages / Female / All Races / other	All Ages / Female / All Races / all morpho	0 Joinpoint(s)	2	36	4500	0.000222	0.05	Rejected

## Sheet: Age Parallel
Cohort 1	Cohort 2	Kmax	Numerator Degrees of Freedom	Denominator Degrees of Freedom	# of Permutations	P-Value	Significance Level	Parallelism
00-39 / Female / Non-Hispanic White / SCC	00-39 / Female / Non-Hispanic White / other	1 Joinpoint(s)	3	32	4500	0.086	0.05	Failed to reject
00-39 / Female / Non-Hispanic White / SCC	00-39 / Female / Non-Hispanic White / all morpho	0 Joinpoint(s)	1	36	4500	0.202444	0.05	Failed to reject
00-39 / Female / Non-Hispanic White / other	00-39 / Female / Non-Hispanic White / all morpho	1 Joinpoint(s)	3	32	4500	0.070889	0.05	Failed to reject
00-39 / Female / Non-Hispanic Black / SCC	00-39 / Female / Non-Hispanic Black / all morpho	0 Joinpoint(s)	1	36	4500	0.034889	0.05	Rejected
00-39 / Female / Hispanic / SCC	00-39 / Female / Hispanic / other	2 Joinpoint(s)	5	28	4500	0.846444	0.05	Failed to reject
00-39 / Female / Hispanic / SCC	00-39 / Female / Hispanic / all morpho	3 Joinpoint(s)	7	24	4500	0.270444	0.05	Failed to reject
00-39 / Female / Hispanic / other	00-39 / Female / Hispanic / all morpho	3 Joinpoint(s)	7	24	4500	0.557556	0.05	Failed to reject
00-39 / Female / All Races / SCC	00-39 / Female / All Races / other	0 Joinpoint(s)	1	36	4500	0.124444	0.05	Failed to reject
00-39 / Female / All Races / SCC	00-39 / Female / All Races / all morpho	0 Joinpoint(s)	1	36	4500	0.259778	0.05	Failed to reject
00-39 / Female / All Races / other	00-39 / Female / All Races / all morpho	0 Joinpoint(s)	1	36	4500	0.045111	0.05	Rejected
40-54 / Female / Non-Hispanic White / SCC	40-54 / Female / Non-Hispanic White / BCC	1 Joinpoint(s)	3	32	4500	0.300222	0.05	Failed to reject
40-54 / Female / Non-Hispanic White / SCC	40-54 / Female / Non-Hispanic White / other	1 Joinpoint(s)	3	32	4500	0.041333	0.05	Rejected
40-54 / Female / Non-Hispanic White / SCC	40-54 / Female / Non-Hispanic White / all morpho	1 Joinpoint(s)	3	32	4500	0.036222	0.05	Rejected
40-54 / Female / Non-Hispanic White / BCC	40-54 / Female / Non-Hispanic White / other	0 Joinpoint(s)	1	36	4500	0.602	0.05	Failed to reject
40-54 / Female / Non-Hispanic White / BCC	40-54 / Female / Non-Hispanic White / all morpho	1 Joinpoint(s)	3	32	4500	0.523333	0.05	Failed to reject
40-54 / Female / Non-Hispanic White / other	40-54 / Female / Non-Hispanic White / all morpho	1 Joinpoint(s)	3	32	4500	0.013778	0.05	Rejected
40-54 / Female / Non-Hispanic Black / SCC	40-54 / Female / Non-Hispanic Black / other	0 Joinpoint(s)	1	36	4500	0.066444	0.05	Failed to reject
40-54 / Female / Non-Hispanic Black / SCC	40-54 / Female / Non-Hispanic Black / all morpho	0 Joinpoint(s)	1	36	4500	0.281556	0.05	Failed to reject
40-54 / Female / Non-Hispanic Black / other	40-54 / Female / Non-Hispanic Black / all morpho	0 Joinpoint(s)	1	36	4500	0.050222	0.05	Failed to reject
40-54 / Female / Hispanic / SCC	40-54 / Female / Hispanic / other	0 Joinpoint(s)	1	36	4500	0.063111	0.05	Failed to reject
40-54 / Female / Hispanic / SCC	40-54 / Female / Hispanic / all morpho	0 Joinpoint(s)	1	36	4500	0.266444	0.05	Failed to reject
40-54 / Female / Hispanic / other	40-54 / Female / Hispanic / all morpho	0 Joinpoint(s)	1	36	4500	0.018667	0.05	Rejected
40-54 / Female / All Races / SCC	40-54 / Female / All Races / adeno	1 Joinpoint(s)	3	32	4500	0.106	0.05	Failed to reject
40-54 / Female / All Races / SCC	40-54 / Female / All Races / BCC	1 Joinpoint(s)	3	32	4500	0.201111	0.05	Failed to reject
40-54 / Female / All Races / SCC	40-54 / Female / All Races / other	1 Joinpoint(s)	3	32	4500	0.052	0.05	Failed to reject
40-54 / Female / All Races / SCC	40-54 / Female / All Races / all morpho	1 Joinpoint(s)	3	32	4500	0.165778	0.05	Failed to reject
40-54 / Female / All Races / adeno	40-54 / Female / All Races / BCC	0 Joinpoint(s)	1	36	4500	0.168667	0.05	Failed to reject
40-54 / Female / All Races / adeno	40-54 / Female / All Races / other	0 Joinpoint(s)	1	36	4500	0.778667	0.05	Failed to reject
40-54 / Female / All Races / adeno	40-54 / Female / All Races / all morpho	0 Joinpoint(s)	1	36	4500	0.263556	0.05	Failed to reject
40-54 / Female / All Races / BCC	40-54 / Female / All Races / other	0 Joinpoint(s)	1	36	4500	0.117333	0.05	Failed to reject
40-54 / Female / All Races / BCC	40-54 / Female / All Races / all morpho	0 Joinpoint(s)	1	36	4500	0.524889	0.05	Failed to reject
40-54 / Female / All Races / other	40-54 / Female / All Races / all morpho	0 Joinpoint(s)	1	36	4500	0.004444	0.05	Rejected
55-69 / Female / Non-Hispanic White / SCC	55-69 / Female / Non-Hispanic White / adeno	0 Joinpoint(s)	1	36	4500	0.044	0.05	Rejected
55-69 / Female / Non-Hispanic White / SCC	55-69 / Female / Non-Hispanic White / BCC	0 Joinpoint(s)	1	36	4500	0.000222	0.05	Rejected
55-69 / Female / Non-Hispanic White / SCC	55-69 / Female / Non-Hispanic White / other	1 Joinpoint(s)	3	32	4500	0.000667	0.05	Rejected
55-69 / Female / Non-Hispanic White / SCC	55-69 / Female / Non-Hispanic White / all morpho	1 Joinpoint(s)	3	32	4500	0.005778	0.05	Rejected
55-69 / Female / Non-Hispanic White / adeno	55-69 / Female / Non-Hispanic White / BCC	0 Joinpoint(s)	1	36	4500	0.660222	0.05	Failed to reject
55-69 / Female / Non-Hispanic White / adeno	55-69 / Female / Non-Hispanic White / other	1 Joinpoint(s)	3	32	4500	0.354889	0.05	Failed to reject
55-69 / Female / Non-Hispanic White / adeno	55-69 / Female / Non-Hispanic White / all morpho	1 Joinpoint(s)	3	32	4500	0.181778	0.05	Failed to reject
55-69 / Female / Non-Hispanic White / BCC	55-69 / Female / Non-Hispanic White / other	1 Joinpoint(s)	3	32	4500	0.144	0.05	Failed to reject
55-69 / Female / Non-Hispanic White / BCC	55-69 / Female / Non-Hispanic White / all morpho	1 Joinpoint(s)	3	32	4500	0.001556	0.05	Rejected
55-69 / Female / Non-Hispanic White / other	55-69 / Female / Non-Hispanic White / all morpho	1 Joinpoint(s)	3	32	4500	0.000444	0.05	Rejected
55-69 / Female / Non-Hispanic Black / SCC	55-69 / Female / Non-Hispanic Black / other	0 Joinpoint(s)	1	36	4500	0.227333	0.05	Failed to reject
55-69 / Female / Non-Hispanic Black / SCC	55-69 / Female / Non-Hispanic Black / all morpho	0 Joinpoint(s)	1	36	4500	0.911111	0.05	Failed to reject
55-69 / Female / Non-Hispanic Black / other	55-69 / Female / Non-Hispanic Black / all morpho	0 Joinpoint(s)	1	36	4500	0.142667	0.05	Failed to reject
55-69 / Female / Hispanic / SCC	55-69 / Female / Hispanic / other	0 Joinpoint(s)	1	36	4500	0.768667	0.05	Failed to reject
55-69 / Female / Hispanic / SCC	55-69 / Female / Hispanic / all morpho	0 Joinpoint(s)	1	36	4500	0.772444	0.05	Failed to reject
55-69 / Female / Hispanic / other	55-69 / Female / Hispanic / all morpho	0 Joinpoint(s)	1	36	4500	0.750444	0.05	Failed to reject
55-69 / Female / All Races / SCC	55-69 / Female / All Races / adeno	0 Joinpoint(s)	1	36	4500	0.056889	0.05	Failed to reject
55-69 / Female / All Races / SCC	55-69 / Female / All Races / BCC	0 Joinpoint(s)	1	36	4500	0.000889	0.05	Rejected
55-69 / Female / All Races / SCC	55-69 / Female / All Races / other	1 Joinpoint(s)	3	32	4500	0.001333	0.05	Rejected
55-69 / Female / All Races / SCC	55-69 / Female / All Races / all morpho	0 Joinpoint(s)	1	36	4500	0.000222	0.05	Rejected
55-69 / Female / All Races / adeno	55-69 / Female / All Races / BCC	0 Joinpoint(s)	1	36	4500	0.767778	0.05	Failed to reject
55-69 / Female / All Races / adeno	55-69 / Female / All Races / other	1 Joinpoint(s)	3	32	4500	0.690889	0.05	Failed to reject
55-69 / Female / All Races / adeno	55-69 / Female / All Races / all morpho	0 Joinpoint(s)	1	36	4500	0.143556	0.05	Failed to reject
55-69 / Female / All Races / BCC	55-69 / Female / All Races / other	1 Joinpoint(s)	3	32	4500	0.963556	0.05	Failed to reject
55-69 / Female / All Races / BCC	55-69 / Female / All Races / all morpho	0 Joinpoint(s)	1	36	4500	0.000222	0.05	Rejected
55-69 / Female / All Races / other	55-69 / Female / All Races / all morpho	1 Joinpoint(s)	3	32	4500	0.000444	0.05	Rejected
70-84 / Female / Non-Hispanic White / SCC	70-84 / Female / Non-Hispanic White / adeno	0 Joinpoint(s)	1	36	4500	0.012	0.05	Rejected
70-84 / Female / Non-Hispanic White / SCC	70-84 / Female / Non-Hispanic White / BCC	0 Joinpoint(s)	1	36	4500	0.005556	0.05	Rejected
70-84 / Female / Non-Hispanic White / SCC	70-84 / Female / Non-Hispanic White / other	0 Joinpoint(s)	1	36	4500	0.770667	0.05	Failed to reject
70-84 / Female / Non-Hispanic White / SCC	70-84 / Female / Non-Hispanic White / all morpho	2 Joinpoint(s)	5	28	4500	0.172222	0.05	Failed to reject
70-84 / Female / Non-Hispanic White / adeno	70-84 / Female / Non-Hispanic White / BCC	0 Joinpoint(s)	1	36	4500	0.542667	0.05	Failed to reject
70-84 / Female / Non-Hispanic White / adeno	70-84 / Female / Non-Hispanic White / other	0 Joinpoint(s)	1	36	4500	0.059111	0.05	Failed to reject
70-84 / Female / Non-Hispanic White / adeno	70-84 / Female / Non-Hispanic White / all morpho	0 Joinpoint(s)	1	36	4500	0.023778	0.05	Rejected
70-84 / Female / Non-Hispanic White / BCC	70-84 / Female / Non-Hispanic White / other	0 Joinpoint(s)	1	36	4500	0.003333	0.05	Rejected
70-84 / Female / Non-Hispanic White / BCC	70-84 / Female / Non-Hispanic White / all morpho	0 Joinpoint(s)	1	36	4500	0.002	0.05	Rejected
70-84 / Female / Non-Hispanic White / other	70-84 / Female / Non-Hispanic White / all morpho	0 Joinpoint(s)	1	36	4500	0.709778	0.05	Failed to reject
70-84 / Female / Non-Hispanic Black / SCC	70-84 / Female / Non-Hispanic Black / all morpho	0 Joinpoint(s)	1	36	4500	0.852889	0.05	Failed to reject
70-84 / Female / Hispanic / SCC	70-84 / Female / Hispanic / BCC	0 Joinpoint(s)	1	36	4500	0.281333	0.05	Failed to reject
70-84 / Female / Hispanic / SCC	70-84 / Female / Hispanic / other	0 Joinpoint(s)	1	36	4500	0.216222	0.05	Failed to reject
70-84 / Female / Hispanic / SCC	70-84 / Female / Hispanic / all morpho	0 Joinpoint(s)	1	36	4500	0.084444	0.05	Failed to reject
70-84 / Female / Hispanic / BCC	70-84 / Female / Hispanic / other	0 Joinpoint(s)	1	36	4500	0.695333	0.05	Failed to reject
70-84 / Female / Hispanic / BCC	70-84 / Female / Hispanic / all morpho	0 Joinpoint(s)	1	36	4500	0.439333	0.05	Failed to reject
70-84 / Female / Hispanic / other	70-84 / Female / Hispanic / all morpho	0 Joinpoint(s)	1	36	4500	0.257778	0.05	Failed to reject
70-84 / Female / All Races / SCC	70-84 / Female / All Races / adeno	0 Joinpoint(s)	1	36	4500	0.163111	0.05	Failed to reject
70-84 / Female / All Races / SCC	70-84 / Female / All Races / BCC	0 Joinpoint(s)	1	36	4500	0.013333	0.05	Rejected
70-84 / Female / All Races / SCC	70-84 / Female / All Races / other	0 Joinpoint(s)	1	36	4500	0.450667	0.05	Failed to reject
70-84 / Female / All Races / SCC	70-84 / Female / All Races / all morpho	0 Joinpoint(s)	1	36	4500	0.362222	0.05	Failed to reject
70-84 / Female / All Races / adeno	70-84 / Female / All Races / BCC	0 Joinpoint(s)	1	36	4500	0.845111	0.05	Failed to reject
70-84 / Female / All Races / adeno	70-84 / Female / All Races / other	0 Joinpoint(s)	1	36	4500	0.125333	0.05	Failed to reject
70-84 / Female / All Races / adeno	70-84 / Female / All Races / all morpho	0 Joinpoint(s)	1	36	4500	0.161778	0.05	Failed to reject
70-84 / Female / All Races / BCC	70-84 / Female / All Races / other	0 Joinpoint(s)	1	36	4500	0.006222	0.05	Rejected
70-84 / Female / All Races / BCC	70-84 / Female / All Races / all morpho	0 Joinpoint(s)	1	36	4500	0.005333	0.05	Rejected
70-84 / Female / All Races / other	70-84 / Female / All Races / all morpho	0 Joinpoint(s)	1	36	4500	0.181556	0.05	Failed to reject
85+ / Female / Non-Hispanic White / SCC	85+ / Female / Non-Hispanic White / BCC	0 Joinpoint(s)	1	36	4500	0.067333	0.05	Failed to reject
85+ / Female / Non-Hispanic White / SCC	85+ / Female / Non-Hispanic White / other	0 Joinpoint(s)	1	36	4500	0.689778	0.05	Failed to reject
85+ / Female / Non-Hispanic White / SCC	85+ / Female / Non-Hispanic White / all morpho	1 Joinpoint(s)	3	32	4500	0.715111	0.05	Failed to reject
85+ / Female / Non-Hispanic White / BCC	85+ / Female / Non-Hispanic White / other	0 Joinpoint(s)	1	36	4500	0.198222	0.05	Failed to reject
85+ / Female / Non-Hispanic White / BCC	85+ / Female / Non-Hispanic White / all morpho	0 Joinpoint(s)	1	36	4500	0.039111	0.05	Rejected
85+ / Female / Non-Hispanic White / other	85+ / Female / Non-Hispanic White / all morpho	0 Joinpoint(s)	1	36	4500	0.820889	0.05	Failed to reject
85+ / Female / Non-Hispanic Black / SCC	85+ / Female / Non-Hispanic Black / all morpho	0 Joinpoint(s)	1	36	4500	0.293556	0.05	Failed to reject
85+ / Female / Hispanic / SCC	85+ / Female / Hispanic / all morpho	0 Joinpoint(s)	1	36	4500	0.651556	0.05	Failed to reject
85+ / Female / All Races / SCC	85+ / Female / All Races / BCC	0 Joinpoint(s)	1	36	4500	0.054444	0.05	Failed to reject
85+ / Female / All Races / SCC	85+ / Female / All Races / other	0 Joinpoint(s)	1	36	4500	0.759111	0.05	Failed to reject
85+ / Female / All Races / SCC	85+ / Female / All Races / all morpho	1 Joinpoint(s)	3	32	4500	0.832889	0.05	Failed to reject
85+ / Female / All Races / BCC	85+ / Female / All Races / other	0 Joinpoint(s)	1	36	4500	0.142444	0.05	Failed to reject
85+ / Female / All Races / BCC	85+ / Female / All Races / all morpho	1 Joinpoint(s)	3	32	4500	0.062444	0.05	Failed to reject
85+ / Female / All Races / other	85+ / Female / All Races / all morpho	1 Joinpoint(s)	3	32	4500	0.781333	0.05	Failed to reject
All Ages / Female / Non-Hispanic White / SCC	All Ages / Female / Non-Hispanic White / adeno	1 Joinpoint(s)	3	32	4500	0.009333	0.05	Rejected
All Ages / Female / Non-Hispanic White / SCC	All Ages / Female / Non-Hispanic White / BCC	1 Joinpoint(s)	3	32	4500	0.002	0.05	Rejected
All Ages / Female / Non-Hispanic White / SCC	All Ages / Female / Non-Hispanic White / other	1 Joinpoint(s)	3	32	4500	0.001333	0.05	Rejected
All Ages / Female / Non-Hispanic White / SCC	All Ages / Female / Non-Hispanic White / all morpho	1 Joinpoint(s)	3	32	4500	0.000222	0.05	Rejected
All Ages / Female / Non-Hispanic White / adeno	All Ages / Female / Non-Hispanic White / BCC	0 Joinpoint(s)	1	36	4500	0.513333	0.05	Failed to reject
All Ages / Female / Non-Hispanic White / adeno	All Ages / Female / Non-Hispanic White / other	1 Joinpoint(s)	3	32	4500	0.029556	0.05	Rejected
All Ages / Female / Non-Hispanic White / adeno	All Ages / Female / Non-Hispanic White / all morpho	0 Joinpoint(s)	1	36	4500	0.010222	0.05	Rejected
All Ages / Female / Non-Hispanic White / BCC	All Ages / Female / Non-Hispanic White / other	1 Joinpoint(s)	3	32	4500	0.007556	0.05	Rejected
All Ages / Female / Non-Hispanic White / BCC	All Ages / Female / Non-Hispanic White / all morpho	0 Joinpoint(s)	1	36	4500	0.000444	0.05	Rejected
All Ages / Female / Non-Hispanic White / other	All Ages / Female / Non-Hispanic White / all morpho	1 Joinpoint(s)	3	32	4500	0.000889	0.05	Rejected
All Ages / Female / Non-Hispanic Black / SCC	All Ages / Female / Non-Hispanic Black / adeno	0 Joinpoint(s)	1	36	4500	0.788889	0.05	Failed to reject
All Ages / Female / Non-Hispanic Black / SCC	All Ages / Female / Non-Hispanic Black / BCC	0 Joinpoint(s)	1	36	4500	0.915778	0.05	Failed to reject
All Ages / Female / Non-Hispanic Black / SCC	All Ages / Female / Non-Hispanic Black / other	0 Joinpoint(s)	1	36	4500	0.089778	0.05	Failed to reject
All Ages / Female / Non-Hispanic Black / SCC	All Ages / Female / Non-Hispanic Black / all morpho	0 Joinpoint(s)	1	36	4500	0.463111	0.05	Failed to reject
All Ages / Female / Non-Hispanic Black / adeno	All Ages / Female / Non-Hispanic Black / BCC	0 Joinpoint(s)	1	36	4500	0.774889	0.05	Failed to reject
All Ages / Female / Non-Hispanic Black / adeno	All Ages / Female / Non-Hispanic Black / other	0 Joinpoint(s)	1	36	4500	0.223333	0.05	Failed to reject
All Ages / Female / Non-Hispanic Black / adeno	All Ages / Female / Non-Hispanic Black / all morpho	0 Joinpoint(s)	1	36	4500	0.643778	0.05	Failed to reject
All Ages / Female / Non-Hispanic Black / BCC	All Ages / Female / Non-Hispanic Black / other	0 Joinpoint(s)	1	36	4500	0.374444	0.05	Failed to reject
All Ages / Female / Non-Hispanic Black / BCC	All Ages / Female / Non-Hispanic Black / all morpho	0 Joinpoint(s)	1	36	4500	0.987333	0.05	Failed to reject
All Ages / Female / Non-Hispanic Black / other	All Ages / Female / Non-Hispanic Black / all morpho	0 Joinpoint(s)	1	36	4500	0.036444	0.05	Rejected
All Ages / Female / Hispanic / SCC	All Ages / Female / Hispanic / adeno	0 Joinpoint(s)	1	36	4500	0.812	0.05	Failed to reject
All Ages / Female / Hispanic / SCC	All Ages / Female / Hispanic / BCC	0 Joinpoint(s)	1	36	4500	0.609111	0.05	Failed to reject
All Ages / Female / Hispanic / SCC	All Ages / Female / Hispanic / other	0 Joinpoint(s)	1	36	4500	0.938222	0.05	Failed to reject
All Ages / Female / Hispanic / SCC	All Ages / Female / Hispanic / all morpho	0 Joinpoint(s)	1	36	4500	0.604	0.05	Failed to reject
All Ages / Female / Hispanic / adeno	All Ages / Female / Hispanic / BCC	0 Joinpoint(s)	1	36	4500	0.940222	0.05	Failed to reject
All Ages / Female / Hispanic / adeno	All Ages / Female / Hispanic / other	0 Joinpoint(s)	1	36	4500	0.844889	0.05	Failed to reject
All Ages / Female / Hispanic / adeno	All Ages / Female / Hispanic / all morpho	0 Joinpoint(s)	1	36	4500	0.855333	0.05	Failed to reject
All Ages / Female / Hispanic / BCC	All Ages / Female / Hispanic / other	0 Joinpoint(s)	1	36	4500	0.731556	0.05	Failed to reject
All Ages / Female / Hispanic / BCC	All Ages / Female / Hispanic / all morpho	0 Joinpoint(s)	1	36	4500	0.597333	0.05	Failed to reject
All Ages / Female / Hispanic / other	All Ages / Female / Hispanic / all morpho	0 Joinpoint(s)	1	36	4500	0.791333	0.05	Failed to reject
All Ages / Female / All Races / SCC	All Ages / Female / All Races / adeno	0 Joinpoint(s)	1	36	4500	0.072444	0.05	Failed to reject
All Ages / Female / All Races / SCC	All Ages / Female / All Races / BCC	0 Joinpoint(s)	1	36	4500	0.004667	0.05	Rejected
All Ages / Female / All Races / SCC	All Ages / Female / All Races / other	0 Joinpoint(s)	1	36	4500	0.002889	0.05	Rejected
All Ages / Female / All Races / SCC	All Ages / Female / All Races / all morpho	0 Joinpoint(s)	1	36	4500	0.000889	0.05	Rejected
All Ages / Female / All Races / adeno	All Ages / Female / All Races / BCC	0 Joinpoint(s)	1	36	4500	0.928667	0.05	Failed to reject
All Ages / Female / All Races / adeno	All Ages / Female / All Races / other	0 Joinpoint(s)	1	36	4500	0.261778	0.05	Failed to reject
All Ages / Female / All Races / adeno	All Ages / Female / All Races / all morpho	0 Joinpoint(s)	1	36	4500	0.071111	0.05	Failed to reject
All Ages / Female / All Races / BCC	All Ages / Female / All Races / other	0 Joinpoint(s)	1	36	4500	0.081333	0.05	Failed to reject
All Ages / Female / All Races / BCC	All Ages / Female / All Races / all morpho	0 Joinpoint(s)	1	36	4500	0.001778	0.05	Rejected
All Ages / Female / All Races / other	All Ages / Female / All Races / all morpho	0 Joinpoint(s)	1	36	4500	0.002	0.05	Rejected

## Sheet: Morphology Coincidence
Cohort 1	Cohort 2	Kmax	Numerator Degrees of Freedom	Denominator Degrees of Freedom	# of Permutations	P-Value	Significance Level	Coincidence
adeno / 55-69 / Female / All Races	adeno / 55-69 / Female / Non-Hispanic White	0 Joinpoint(s)	2	36	4500	0.888222	0.05	Failed to reject
adeno / 70-84 / Female / All Races	adeno / 70-84 / Female / Non-Hispanic White	0 Joinpoint(s)	2	36	4500	0.469111	0.05	Failed to reject
adeno / All Ages / Female / All Races	adeno / All Ages / Female / Hispanic	0 Joinpoint(s)	2	36	4500	0.664667	0.05	Failed to reject
adeno / All Ages / Female / All Races	adeno / All Ages / Female / Non-Hispanic Black	0 Joinpoint(s)	2	36	4500	0.001556	0.05	Rejected
adeno / All Ages / Female / All Races	adeno / All Ages / Female / Non-Hispanic White	0 Joinpoint(s)	2	36	4500	0.047556	0.05	Rejected
adeno / All Ages / Female / Hispanic	adeno / All Ages / Female / Non-Hispanic Black	0 Joinpoint(s)	2	36	4500	0.002444	0.05	Rejected
adeno / All Ages / Female / Hispanic	adeno / All Ages / Female / Non-Hispanic White	0 Joinpoint(s)	2	36	4500	0.678222	0.05	Failed to reject
adeno / All Ages / Female / Non-Hispanic Black	adeno / All Ages / Female / Non-Hispanic White	0 Joinpoint(s)	2	36	4500	0.000667	0.05	Rejected
all morpho / 00-39 / Female / All Races	all morpho / 00-39 / Female / Hispanic	0 Joinpoint(s)	2	36	4500	0.000222	0.05	Rejected
all morpho / 00-39 / Female / All Races	all morpho / 00-39 / Female / Non-Hispanic Black	0 Joinpoint(s)	2	36	4500	0.000222	0.05	Rejected
all morpho / 00-39 / Female / All Races	all morpho / 00-39 / Female / Non-Hispanic White	0 Joinpoint(s)	2	36	4500	0.000222	0.05	Rejected
all morpho / 00-39 / Female / Hispanic	all morpho / 00-39 / Female / Non-Hispanic Black	0 Joinpoint(s)	2	36	4500	0.000222	0.05	Rejected
all morpho / 00-39 / Female / Hispanic	all morpho / 00-39 / Female / Non-Hispanic White	0 Joinpoint(s)	2	36	4500	0.000222	0.05	Rejected
all morpho / 00-39 / Female / Non-Hispanic Black	all morpho / 00-39 / Female / Non-Hispanic White	0 Joinpoint(s)	2	36	4500	0.000889	0.05	Rejected
all morpho / 40-54 / Female / All Races	all morpho / 40-54 / Female / Hispanic	0 Joinpoint(s)	2	36	4500	0.000222	0.05	Rejected
all morpho / 40-54 / Female / All Races	all morpho / 40-54 / Female / Non-Hispanic Black	0 Joinpoint(s)	2	36	4500	0.018667	0.05	Rejected
all morpho / 40-54 / Female / All Races	all morpho / 40-54 / Female / Non-Hispanic White	1 Joinpoint(s)	4	32	4500	0.000222	0.05	Rejected
all morpho / 40-54 / Female / Hispanic	all morpho / 40-54 / Female / Non-Hispanic Black	0 Joinpoint(s)	2	36	4500	0.000222	0.05	Rejected
all morpho / 40-54 / Female / Hispanic	all morpho / 40-54 / Female / Non-Hispanic White	1 Joinpoint(s)	4	32	4500	0.000222	0.05	Rejected
all morpho / 40-54 / Female / Non-Hispanic Black	all morpho / 40-54 / Female / Non-Hispanic White	1 Joinpoint(s)	4	32	4500	0.046667	0.05	Rejected
all morpho / 55-69 / Female / All Races	all morpho / 55-69 / Female / Hispanic	0 Joinpoint(s)	2	36	4500	0.000222	0.05	Rejected
all morpho / 55-69 / Female / All Races	all morpho / 55-69 / Female / Non-Hispanic Black	0 Joinpoint(s)	2	36	4500	0.000222	0.05	Rejected
all morpho / 55-69 / Female / All Races	all morpho / 55-69 / Female / Non-Hispanic White	1 Joinpoint(s)	4	32	4500	0.000222	0.05	Rejected
all morpho / 55-69 / Female / Hispanic	all morpho / 55-69 / Female / Non-Hispanic Black	0 Joinpoint(s)	2	36	4500	0.000222	0.05	Rejected
all morpho / 55-69 / Female / Hispanic	all morpho / 55-69 / Female / Non-Hispanic White	1 Joinpoint(s)	4	32	4500	0.000222	0.05	Rejected
all morpho / 55-69 / Female / Non-Hispanic Black	all morpho / 55-69 / Female / Non-Hispanic White	1 Joinpoint(s)	4	32	4500	0.000222	0.05	Rejected
all morpho / 70-84 / Female / All Races	all morpho / 70-84 / Female / Hispanic	0 Joinpoint(s)	2	36	4500	0.000444	0.05	Rejected
all morpho / 70-84 / Female / All Races	all morpho / 70-84 / Female / Non-Hispanic Black	0 Joinpoint(s)	2	36	4500	0.000222	0.05	Rejected
all morpho / 70-84 / Female / All Races	all morpho / 70-84 / Female / Non-Hispanic White	0 Joinpoint(s)	2	36	4500	0.000222	0.05	Rejected
all morpho / 70-84 / Female / Hispanic	all morpho / 70-84 / Female / Non-Hispanic Black	0 Joinpoint(s)	2	36	4500	0.000222	0.05	Rejected
all morpho / 70-84 / Female / Hispanic	all morpho / 70-84 / Female / Non-Hispanic White	0 Joinpoint(s)	2	36	4500	0.000222	0.05	Rejected
all morpho / 70-84 / Female / Non-Hispanic Black	all morpho / 70-84 / Female / Non-Hispanic White	0 Joinpoint(s)	2	36	4500	0.000222	0.05	Rejected
all morpho / 85+ / Female / All Races	all morpho / 85+ / Female / Hispanic	1 Joinpoint(s)	4	32	4500	0.631111	0.05	Failed to reject
all morpho / 85+ / Female / All Races	all morpho / 85+ / Female / Non-Hispanic Black	1 Joinpoint(s)	4	32	4500	0.000222	0.05	Rejected
all morpho / 85+ / Female / All Races	all morpho / 85+ / Female / Non-Hispanic White	1 Joinpoint(s)	4	32	4500	0.000222	0.05	Rejected
all morpho / 85+ / Female / Hispanic	all morpho / 85+ / Female / Non-Hispanic Black	0 Joinpoint(s)	2	36	4500	0.000222	0.05	Rejected
all morpho / 85+ / Female / Hispanic	all morpho / 85+ / Female / Non-Hispanic White	0 Joinpoint(s)	2	36	4500	0.056222	0.05	Failed to reject
all morpho / 85+ / Female / Non-Hispanic Black	all morpho / 85+ / Female / Non-Hispanic White	0 Joinpoint(s)	2	36	4500	0.000222	0.05	Rejected
all morpho / All Ages / Female / All Races	all morpho / All Ages / Female / Hispanic	0 Joinpoint(s)	2	36	4500	0.000222	0.05	Rejected
all morpho / All Ages / Female / All Races	all morpho / All Ages / Female / Non-Hispanic Black	0 Joinpoint(s)	2	36	4500	0.000222	0.05	Rejected
all morpho / All Ages / Female / All Races	all morpho / All Ages / Female / Non-Hispanic White	0 Joinpoint(s)	2	36	4500	0.000222	0.05	Rejected
all morpho / All Ages / Female / Hispanic	all morpho / All Ages / Female / Non-Hispanic Black	0 Joinpoint(s)	2	36	4500	0.020222	0.05	Rejected
all morpho / All Ages / Female / Hispanic	all morpho / All Ages / Female / Non-Hispanic White	0 Joinpoint(s)	2	36	4500	0.000222	0.05	Rejected
all morpho / All Ages / Female / Non-Hispanic Black	all morpho / All Ages / Female / Non-Hispanic White	0 Joinpoint(s)	2	36	4500	0.000222	0.05	Rejected
BCC / 40-54 / Female / All Races	BCC / 40-54 / Female / Non-Hispanic White	0 Joinpoint(s)	2	36	4500	0.000444	0.05	Rejected
BCC / 55-69 / Female / All Races	BCC / 55-69 / Female / Non-Hispanic White	0 Joinpoint(s)	2	36	4500	0.000222	0.05	Rejected
BCC / 70-84 / Female / All Races	BCC / 70-84 / Female / Hispanic	0 Joinpoint(s)	2	36	4500	0.154889	0.05	Failed to reject
BCC / 70-84 / Female / All Races	BCC / 70-84 / Female / Non-Hispanic White	0 Joinpoint(s)	2	36	4500	0.000222	0.05	Rejected
BCC / 70-84 / Female / Hispanic	BCC / 70-84 / Female / Non-Hispanic White	0 Joinpoint(s)	2	36	4500	0.026667	0.05	Rejected
BCC / 85+ / Female / All Races	BCC / 85+ / Female / Non-Hispanic White	0 Joinpoint(s)	2	36	4500	0.000222	0.05	Rejected
BCC / All Ages / Female / All Races	BCC / All Ages / Female / Hispanic	0 Joinpoint(s)	2	36	4500	0.009556	0.05	Rejected
BCC / All Ages / Female / All Races	BCC / All Ages / Female / Non-Hispanic Black	0 Joinpoint(s)	2	36	4500	0.000222	0.05	Rejected
BCC / All Ages / Female / All Races	BCC / All Ages / Female / Non-Hispanic White	0 Joinpoint(s)	2	36	4500	0.000222	0.05	Rejected
BCC / All Ages / Female / Hispanic	BCC / All Ages / Female / Non-Hispanic Black	0 Joinpoint(s)	2	36	4500	0.000222	0.05	Rejected
BCC / All Ages / Female / Hispanic	BCC / All Ages / Female / Non-Hispanic White	0 Joinpoint(s)	2	36	4500	0.000889	0.05	Rejected
BCC / All Ages / Female / Non-Hispanic Black	BCC / All Ages / Female / Non-Hispanic White	0 Joinpoint(s)	2	36	4500	0.000222	0.05	Rejected
other / 00-39 / Female / All Races	other / 00-39 / Female / Hispanic	0 Joinpoint(s)	2	36	4500	0.051556	0.05	Failed to reject
other / 00-39 / Female / All Races	other / 00-39 / Female / Non-Hispanic White	1 Joinpoint(s)	4	32	4500	0.008222	0.05	Rejected
other / 00-39 / Female / Hispanic	other / 00-39 / Female / Non-Hispanic White	1 Joinpoint(s)	4	32	4500	0.000889	0.05	Rejected
other / 40-54 / Female / All Races	other / 40-54 / Female / Hispanic	0 Joinpoint(s)	2	36	4500	0.066444	0.05	Failed to reject
other / 40-54 / Female / All Races	other / 40-54 / Female / Non-Hispanic Black	0 Joinpoint(s)	2	36	4500	0.238	0.05	Failed to reject
other / 40-54 / Female / All Races	other / 40-54 / Female / Non-Hispanic White	0 Joinpoint(s)	2	36	4500	0.000222	0.05	Rejected
other / 40-54 / Female / Hispanic	other / 40-54 / Female / Non-Hispanic Black	0 Joinpoint(s)	2	36	4500	0.374222	0.05	Failed to reject
other / 40-54 / Female / Hispanic	other / 40-54 / Female / Non-Hispanic White	0 Joinpoint(s)	2	36	4500	0.003333	0.05	Rejected
other / 40-54 / Female / Non-Hispanic Black	other / 40-54 / Female / Non-Hispanic White	0 Joinpoint(s)	2	36	4500	0.083111	0.05	Failed to reject
other / 55-69 / Female / All Races	other / 55-69 / Female / Hispanic	1 Joinpoint(s)	4	32	4500	0.000222	0.05	Rejected
other / 55-69 / Female / All Races	other / 55-69 / Female / Non-Hispanic Black	1 Joinpoint(s)	4	32	4500	0.000222	0.05	Rejected
other / 55-69 / Female / All Races	other / 55-69 / Female / Non-Hispanic White	2 Joinpoint(s)	6	28	4500	0.000222	0.05	Rejected
other / 55-69 / Female / Hispanic	other / 55-69 / Female / Non-Hispanic Black	0 Joinpoint(s)	2	36	4500	0.602889	0.05	Failed to reject
other / 55-69 / Female / Hispanic	other / 55-69 / Female / Non-Hispanic White	1 Joinpoint(s)	4	32	4500	0.000222	0.05	Rejected
other / 55-69 / Female / Non-Hispanic Black	other / 55-69 / Female / Non-Hispanic White	1 Joinpoint(s)	4	32	4500	0.000222	0.05	Rejected
other / 70-84 / Female / All Races	other / 70-84 / Female / Hispanic	0 Joinpoint(s)	2	36	4500	0.000667	0.05	Rejected
other / 70-84 / Female / All Races	other / 70-84 / Female / Non-Hispanic White	0 Joinpoint(s)	2	36	4500	0.000222	0.05	Rejected
other / 70-84 / Female / Hispanic	other / 70-84 / Female / Non-Hispanic White	0 Joinpoint(s)	2	36	4500	0.000889	0.05	Rejected
other / 85+ / Female / All Races	other / 85+ / Female / Non-Hispanic White	0 Joinpoint(s)	2	36	4500	0.000222	0.05	Rejected
other / All Ages / Female / All Races	other / All Ages / Female / Hispanic	0 Joinpoint(s)	2	36	4500	0.000222	0.05	Rejected
other / All Ages / Female / All Races	other / All Ages / Female / Non-Hispanic Black	0 Joinpoint(s)	2	36	4500	0.000222	0.05	Rejected
other / All Ages / Female / All Races	other / All Ages / Female / Non-Hispanic White	1 Joinpoint(s)	4	32	4500	0.000222	0.05	Rejected
other / All Ages / Female / Hispanic	other / All Ages / Female / Non-Hispanic Black	0 Joinpoint(s)	2	36	4500	0.052889	0.05	Failed to reject
other / All Ages / Female / Hispanic	other / All Ages / Female / Non-Hispanic White	1 Joinpoint(s)	4	32	4500	0.000222	0.05	Rejected
other / All Ages / Female / Non-Hispanic Black	other / All Ages / Female / Non-Hispanic White	1 Joinpoint(s)	4	32	4500	0.000222	0.05	Rejected
SCC / 00-39 / Female / All Races	SCC / 00-39 / Female / Hispanic	1 Joinpoint(s)	4	32	4500	0.000222	0.05	Rejected
SCC / 00-39 / Female / All Races	SCC / 00-39 / Female / Non-Hispanic Black	0 Joinpoint(s)	2	36	4500	0.000222	0.05	Rejected
SCC / 00-39 / Female / All Races	SCC / 00-39 / Female / Non-Hispanic White	0 Joinpoint(s)	2	36	4500	0.000222	0.05	Rejected
SCC / 00-39 / Female / Hispanic	SCC / 00-39 / Female / Non-Hispanic Black	1 Joinpoint(s)	4	32	4500	0.000222	0.05	Rejected
SCC / 00-39 / Female / Hispanic	SCC / 00-39 / Female / Non-Hispanic White	1 Joinpoint(s)	4	32	4500	0.000222	0.05	Rejected
SCC / 00-39 / Female / Non-Hispanic Black	SCC / 00-39 / Female / Non-Hispanic White	0 Joinpoint(s)	2	36	4500	0.001778	0.05	Rejected
SCC / 40-54 / Female / All Races	SCC / 40-54 / Female / Hispanic	1 Joinpoint(s)	4	32	4500	0.000222	0.05	Rejected
SCC / 40-54 / Female / All Races	SCC / 40-54 / Female / Non-Hispanic Black	1 Joinpoint(s)	4	32	4500	0.005556	0.05	Rejected
SCC / 40-54 / Female / All Races	SCC / 40-54 / Female / Non-Hispanic White	1 Joinpoint(s)	4	32	4500	0.000222	0.05	Rejected
SCC / 40-54 / Female / Hispanic	SCC / 40-54 / Female / Non-Hispanic Black	0 Joinpoint(s)	2	36	4500	0.000222	0.05	Rejected
SCC / 40-54 / Female / Hispanic	SCC / 40-54 / Female / Non-Hispanic White	1 Joinpoint(s)	4	32	4500	0.000222	0.05	Rejected
SCC / 40-54 / Female / Non-Hispanic Black	SCC / 40-54 / Female / Non-Hispanic White	1 Joinpoint(s)	4	32	4500	0.150889	0.05	Failed to reject
SCC / 55-69 / Female / All Races	SCC / 55-69 / Female / Hispanic	0 Joinpoint(s)	2	36	4500	0.000222	0.05	Rejected
SCC / 55-69 / Female / All Races	SCC / 55-69 / Female / Non-Hispanic Black	0 Joinpoint(s)	2	36	4500	0.000444	0.05	Rejected
SCC / 55-69 / Female / All Races	SCC / 55-69 / Female / Non-Hispanic White	0 Joinpoint(s)	2	36	4500	0.000222	0.05	Rejected
SCC / 55-69 / Female / Hispanic	SCC / 55-69 / Female / Non-Hispanic Black	0 Joinpoint(s)	2	36	4500	0.000222	0.05	Rejected
SCC / 55-69 / Female / Hispanic	SCC / 55-69 / Female / Non-Hispanic White	0 Joinpoint(s)	2	36	4500	0.000222	0.05	Rejected
SCC / 55-69 / Female / Non-Hispanic Black	SCC / 55-69 / Female / Non-Hispanic White	0 Joinpoint(s)	2	36	4500	0.000222	0.05	Rejected
SCC / 70-84 / Female / All Races	SCC / 70-84 / Female / Hispanic	0 Joinpoint(s)	2	36	4500	0.000444	0.05	Rejected
SCC / 70-84 / Female / All Races	SCC / 70-84 / Female / Non-Hispanic Black	0 Joinpoint(s)	2	36	4500	0.000222	0.05	Rejected
SCC / 70-84 / Female / All Races	SCC / 70-84 / Female / Non-Hispanic White	0 Joinpoint(s)	2	36	4500	0.000222	0.05	Rejected
SCC / 70-84 / Female / Hispanic	SCC / 70-84 / Female / Non-Hispanic Black	0 Joinpoint(s)	2	36	4500	0.000222	0.05	Rejected
SCC / 70-84 / Female / Hispanic	SCC / 70-84 / Female / Non-Hispanic White	0 Joinpoint(s)	2	36	4500	0.000222	0.05	Rejected
SCC / 70-84 / Female / Non-Hispanic Black	SCC / 70-84 / Female / Non-Hispanic White	0 Joinpoint(s)	2	36	4500	0.000222	0.05	Rejected
SCC / 85+ / Female / All Races	SCC / 85+ / Female / Hispanic	0 Joinpoint(s)	2	36	4500	0.081556	0.05	Failed to reject
SCC / 85+ / Female / All Races	SCC / 85+ / Female / Non-Hispanic Black	0 Joinpoint(s)	2	36	4500	0.000222	0.05	Rejected
SCC / 85+ / Female / All Races	SCC / 85+ / Female / Non-Hispanic White	0 Joinpoint(s)	2	36	4500	0.000222	0.05	Rejected
SCC / 85+ / Female / Hispanic	SCC / 85+ / Female / Non-Hispanic Black	0 Joinpoint(s)	2	36	4500	0.000444	0.05	Rejected
SCC / 85+ / Female / Hispanic	SCC / 85+ / Female / Non-Hispanic White	0 Joinpoint(s)	2	36	4500	0.228667	0.05	Failed to reject
SCC / 85+ / Female / Non-Hispanic Black	SCC / 85+ / Female / Non-Hispanic White	0 Joinpoint(s)	2	36	4500	0.000222	0.05	Rejected
SCC / All Ages / Female / All Races	SCC / All Ages / Female / Hispanic	0 Joinpoint(s)	2	36	4500	0.000222	0.05	Rejected
SCC / All Ages / Female / All Races	SCC / All Ages / Female / Non-Hispanic Black	0 Joinpoint(s)	2	36	4500	0.000222	0.05	Rejected
SCC / All Ages / Female / All Races	SCC / All Ages / Female / Non-Hispanic White	1 Joinpoint(s)	4	32	4500	0.000222	0.05	Rejected
SCC / All Ages / Female / Hispanic	SCC / All Ages / Female / Non-Hispanic Black	0 Joinpoint(s)	2	36	4500	0.000222	0.05	Rejected
SCC / All Ages / Female / Hispanic	SCC / All Ages / Female / Non-Hispanic White	1 Joinpoint(s)	4	32	4500	0.000222	0.05	Rejected
SCC / All Ages / Female / Non-Hispanic Black	SCC / All Ages / Female / Non-Hispanic White	1 Joinpoint(s)	4	32	4500	0.000222	0.05	Rejected

## Sheet: Morphology Parallel
Cohort 1	Cohort 2	Kmax	Numerator Degrees of Freedom	Denominator Degrees of Freedom	# of Permutations	P-Value	Significance Level	Parallelism
adeno / 55-69 / Female / All Races	adeno / 55-69 / Female / Non-Hispanic White	0 Joinpoint(s)	1	36	4500	0.804	0.05	Failed to reject
adeno / 70-84 / Female / All Races	adeno / 70-84 / Female / Non-Hispanic White	0 Joinpoint(s)	1	36	4500	0.331778	0.05	Failed to reject
adeno / All Ages / Female / All Races	adeno / All Ages / Female / Hispanic	0 Joinpoint(s)	1	36	4500	0.530444	0.05	Failed to reject
adeno / All Ages / Female / All Races	adeno / All Ages / Female / Non-Hispanic Black	0 Joinpoint(s)	1	36	4500	0.192667	0.05	Failed to reject
adeno / All Ages / Female / All Races	adeno / All Ages / Female / Non-Hispanic White	0 Joinpoint(s)	1	36	4500	0.086	0.05	Failed to reject
adeno / All Ages / Female / Hispanic	adeno / All Ages / Female / Non-Hispanic Black	0 Joinpoint(s)	1	36	4500	0.585111	0.05	Failed to reject
adeno / All Ages / Female / Hispanic	adeno / All Ages / Female / Non-Hispanic White	0 Joinpoint(s)	1	36	4500	0.291333	0.05	Failed to reject
adeno / All Ages / Female / Non-Hispanic Black	adeno / All Ages / Female / Non-Hispanic White	0 Joinpoint(s)	1	36	4500	0.134	0.05	Failed to reject
all morpho / 00-39 / Female / All Races	all morpho / 00-39 / Female / Hispanic	0 Joinpoint(s)	1	36	4500	0.959111	0.05	Failed to reject
all morpho / 00-39 / Female / All Races	all morpho / 00-39 / Female / Non-Hispanic Black	0 Joinpoint(s)	1	36	4500	0.004889	0.05	Rejected
all morpho / 00-39 / Female / All Races	all morpho / 00-39 / Female / Non-Hispanic White	0 Joinpoint(s)	1	36	4500	0.749556	0.05	Failed to reject
all morpho / 00-39 / Female / Hispanic	all morpho / 00-39 / Female / Non-Hispanic Black	0 Joinpoint(s)	1	36	4500	0.123556	0.05	Failed to reject
all morpho / 00-39 / Female / Hispanic	all morpho / 00-39 / Female / Non-Hispanic White	0 Joinpoint(s)	1	36	4500	0.872889	0.05	Failed to reject
all morpho / 00-39 / Female / Non-Hispanic Black	all morpho / 00-39 / Female / Non-Hispanic White	0 Joinpoint(s)	1	36	4500	0.040444	0.05	Rejected
all morpho / 40-54 / Female / All Races	all morpho / 40-54 / Female / Hispanic	0 Joinpoint(s)	1	36	4500	0.687333	0.05	Failed to reject
all morpho / 40-54 / Female / All Races	all morpho / 40-54 / Female / Non-Hispanic Black	0 Joinpoint(s)	1	36	4500	0.823556	0.05	Failed to reject
all morpho / 40-54 / Female / All Races	all morpho / 40-54 / Female / Non-Hispanic White	1 Joinpoint(s)	3	32	4500	0.000667	0.05	Rejected
all morpho / 40-54 / Female / Hispanic	all morpho / 40-54 / Female / Non-Hispanic Black	0 Joinpoint(s)	1	36	4500	0.954889	0.05	Failed to reject
all morpho / 40-54 / Female / Hispanic	all morpho / 40-54 / Female / Non-Hispanic White	1 Joinpoint(s)	3	32	4500	0.381111	0.05	Failed to reject
all morpho / 40-54 / Female / Non-Hispanic Black	all morpho / 40-54 / Female / Non-Hispanic White	1 Joinpoint(s)	3	32	4500	0.72	0.05	Failed to reject
all morpho / 55-69 / Female / All Races	all morpho / 55-69 / Female / Hispanic	0 Joinpoint(s)	1	36	4500	0.008667	0.05	Rejected
all morpho / 55-69 / Female / All Races	all morpho / 55-69 / Female / Non-Hispanic Black	0 Joinpoint(s)	1	36	4500	0.201111	0.05	Failed to reject
all morpho / 55-69 / Female / All Races	all morpho / 55-69 / Female / Non-Hispanic White	1 Joinpoint(s)	3	32	4500	0.000222	0.05	Rejected
all morpho / 55-69 / Female / Hispanic	all morpho / 55-69 / Female / Non-Hispanic Black	0 Joinpoint(s)	1	36	4500	0.096222	0.05	Failed to reject
all morpho / 55-69 / Female / Hispanic	all morpho / 55-69 / Female / Non-Hispanic White	1 Joinpoint(s)	3	32	4500	0.001111	0.05	Rejected
all morpho / 55-69 / Female / Non-Hispanic Black	all morpho / 55-69 / Female / Non-Hispanic White	1 Joinpoint(s)	3	32	4500	0.048444	0.05	Rejected
all morpho / 70-84 / Female / All Races	all morpho / 70-84 / Female / Hispanic	0 Joinpoint(s)	1	36	4500	0.026667	0.05	Rejected
all morpho / 70-84 / Female / All Races	all morpho / 70-84 / Female / Non-Hispanic Black	0 Joinpoint(s)	1	36	4500	0.257111	0.05	Failed to reject
all morpho / 70-84 / Female / All Races	all morpho / 70-84 / Female / Non-Hispanic White	0 Joinpoint(s)	1	36	4500	0.000222	0.05	Rejected
all morpho / 70-84 / Female / Hispanic	all morpho / 70-84 / Female / Non-Hispanic Black	0 Joinpoint(s)	1	36	4500	0.925111	0.05	Failed to reject
all morpho / 70-84 / Female / Hispanic	all morpho / 70-84 / Female / Non-Hispanic White	0 Joinpoint(s)	1	36	4500	0.009111	0.05	Rejected
all morpho / 70-84 / Female / Non-Hispanic Black	all morpho / 70-84 / Female / Non-Hispanic White	0 Joinpoint(s)	1	36	4500	0.117111	0.05	Failed to reject
all morpho / 85+ / Female / All Races	all morpho / 85+ / Female / Hispanic	1 Joinpoint(s)	3	32	4500	0.618	0.05	Failed to reject
all morpho / 85+ / Female / All Races	all morpho / 85+ / Female / Non-Hispanic Black	1 Joinpoint(s)	3	32	4500	0.299111	0.05	Failed to reject
all morpho / 85+ / Female / All Races	all morpho / 85+ / Female / Non-Hispanic White	1 Joinpoint(s)	3	32	4500	0.546	0.05	Failed to reject
all morpho / 85+ / Female / Hispanic	all morpho / 85+ / Female / Non-Hispanic Black	0 Joinpoint(s)	1	36	4500	0.583333	0.05	Failed to reject
all morpho / 85+ / Female / Hispanic	all morpho / 85+ / Female / Non-Hispanic White	0 Joinpoint(s)	1	36	4500	0.084667	0.05	Failed to reject
all morpho / 85+ / Female / Non-Hispanic Black	all morpho / 85+ / Female / Non-Hispanic White	0 Joinpoint(s)	1	36	4500	0.466889	0.05	Failed to reject
all morpho / All Ages / Female / All Races	all morpho / All Ages / Female / Hispanic	0 Joinpoint(s)	1	36	4500	0.003778	0.05	Rejected
all morpho / All Ages / Female / All Races	all morpho / All Ages / Female / Non-Hispanic Black	0 Joinpoint(s)	1	36	4500	0.234667	0.05	Failed to reject
all morpho / All Ages / Female / All Races	all morpho / All Ages / Female / Non-Hispanic White	0 Joinpoint(s)	1	36	4500	0.000222	0.05	Rejected
all morpho / All Ages / Female / Hispanic	all morpho / All Ages / Female / Non-Hispanic Black	0 Joinpoint(s)	1	36	4500	0.073333	0.05	Failed to reject
all morpho / All Ages / Female / Hispanic	all morpho / All Ages / Female / Non-Hispanic White	0 Joinpoint(s)	1	36	4500	0.000667	0.05	Rejected
all morpho / All Ages / Female / Non-Hispanic Black	all morpho / All Ages / Female / Non-Hispanic White	0 Joinpoint(s)	1	36	4500	0.007556	0.05	Rejected
BCC / 40-54 / Female / All Races	BCC / 40-54 / Female / Non-Hispanic White	0 Joinpoint(s)	1	36	4500	0.438	0.05	Failed to reject
BCC / 55-69 / Female / All Races	BCC / 55-69 / Female / Non-Hispanic White	2 Joinpoint(s)	5	28	4500	0.309111	0.05	Failed to reject
BCC / 70-84 / Female / All Races	BCC / 70-84 / Female / Hispanic	0 Joinpoint(s)	1	36	4500	0.626889	0.05	Failed to reject
BCC / 70-84 / Female / All Races	BCC / 70-84 / Female / Non-Hispanic White	0 Joinpoint(s)	1	36	4500	0.820222	0.05	Failed to reject
BCC / 70-84 / Female / Hispanic	BCC / 70-84 / Female / Non-Hispanic White	0 Joinpoint(s)	1	36	4500	0.689778	0.05	Failed to reject
BCC / 85+ / Female / All Races	BCC / 85+ / Female / Non-Hispanic White	0 Joinpoint(s)	1	36	4500	0.033778	0.05	Rejected
BCC / All Ages / Female / All Races	BCC / All Ages / Female / Hispanic	0 Joinpoint(s)	1	36	4500	0.465778	0.05	Failed to reject
BCC / All Ages / Female / All Races	BCC / All Ages / Female / Non-Hispanic Black	0 Joinpoint(s)	1	36	4500	0.512	0.05	Failed to reject
BCC / All Ages / Female / All Races	BCC / All Ages / Female / Non-Hispanic White	0 Joinpoint(s)	1	36	4500	0.602222	0.05	Failed to reject
BCC / All Ages / Female / Hispanic	BCC / All Ages / Female / Non-Hispanic Black	0 Joinpoint(s)	1	36	4500	0.966889	0.05	Failed to reject
BCC / All Ages / Female / Hispanic	BCC / All Ages / Female / Non-Hispanic White	0 Joinpoint(s)	1	36	4500	0.449556	0.05	Failed to reject
BCC / All Ages / Female / Non-Hispanic Black	BCC / All Ages / Female / Non-Hispanic White	0 Joinpoint(s)	1	36	4500	0.426444	0.05	Failed to reject
other / 00-39 / Female / All Races	other / 00-39 / Female / Hispanic	0 Joinpoint(s)	1	36	4500	0.817556	0.05	Failed to reject
other / 00-39 / Female / All Races	other / 00-39 / Female / Non-Hispanic White	1 Joinpoint(s)	3	32	4500	0.635556	0.05	Failed to reject
other / 00-39 / Female / Hispanic	other / 00-39 / Female / Non-Hispanic White	1 Joinpoint(s)	3	32	4500	0.062667	0.05	Failed to reject
other / 40-54 / Female / All Races	other / 40-54 / Female / Hispanic	0 Joinpoint(s)	1	36	4500	0.396	0.05	Failed to reject
other / 40-54 / Female / All Races	other / 40-54 / Female / Non-Hispanic Black	0 Joinpoint(s)	1	36	4500	0.088444	0.05	Failed to reject
other / 40-54 / Female / All Races	other / 40-54 / Female / Non-Hispanic White	3 Joinpoint(s)	7	24	4500	0.140444	0.05	Failed to reject
other / 40-54 / Female / Hispanic	other / 40-54 / Female / Non-Hispanic Black	0 Joinpoint(s)	1	36	4500	0.741556	0.05	Failed to reject
other / 40-54 / Female / Hispanic	other / 40-54 / Female / Non-Hispanic White	0 Joinpoint(s)	1	36	4500	0.302889	0.05	Failed to reject
other / 40-54 / Female / Non-Hispanic Black	other / 40-54 / Female / Non-Hispanic White	0 Joinpoint(s)	1	36	4500	0.085333	0.05	Failed to reject
other / 55-69 / Female / All Races	other / 55-69 / Female / Hispanic	1 Joinpoint(s)	3	32	4500	0.316889	0.05	Failed to reject
other / 55-69 / Female / All Races	other / 55-69 / Female / Non-Hispanic Black	2 Joinpoint(s)	5	28	4500	0.506444	0.05	Failed to reject
other / 55-69 / Female / All Races	other / 55-69 / Female / Non-Hispanic White	2 Joinpoint(s)	5	28	4500	0.472444	0.05	Failed to reject
other / 55-69 / Female / Hispanic	other / 55-69 / Female / Non-Hispanic Black	0 Joinpoint(s)	1	36	4500	0.786889	0.05	Failed to reject
other / 55-69 / Female / Hispanic	other / 55-69 / Female / Non-Hispanic White	1 Joinpoint(s)	3	32	4500	0.384667	0.05	Failed to reject
other / 55-69 / Female / Non-Hispanic Black	other / 55-69 / Female / Non-Hispanic White	1 Joinpoint(s)	3	32	4500	0.990444	0.05	Failed to reject
other / 70-84 / Female / All Races	other / 70-84 / Female / Hispanic	0 Joinpoint(s)	1	36	4500	0.882889	0.05	Failed to reject
other / 70-84 / Female / All Races	other / 70-84 / Female / Non-Hispanic White	0 Joinpoint(s)	1	36	4500	0.295333	0.05	Failed to reject
other / 70-84 / Female / Hispanic	other / 70-84 / Female / Non-Hispanic White	0 Joinpoint(s)	1	36	4500	0.943778	0.05	Failed to reject
other / 85+ / Female / All Races	other / 85+ / Female / Non-Hispanic White	0 Joinpoint(s)	1	36	4500	0.267778	0.05	Failed to reject
other / All Ages / Female / All Races	other / All Ages / Female / Hispanic	0 Joinpoint(s)	1	36	4500	0.706222	0.05	Failed to reject
other / All Ages / Female / All Races	other / All Ages / Female / Non-Hispanic Black	0 Joinpoint(s)	1	36	4500	0.152222	0.05	Failed to reject
other / All Ages / Female / All Races	other / All Ages / Female / Non-Hispanic White	1 Joinpoint(s)	3	32	4500	0.000667	0.05	Rejected
other / All Ages / Female / Hispanic	other / All Ages / Female / Non-Hispanic Black	0 Joinpoint(s)	1	36	4500	0.542	0.05	Failed to reject
other / All Ages / Female / Hispanic	other / All Ages / Female / Non-Hispanic White	1 Joinpoint(s)	3	32	4500	0.461556	0.05	Failed to reject
other / All Ages / Female / Non-Hispanic Black	other / All Ages / Female / Non-Hispanic White	1 Joinpoint(s)	3	32	4500	0.038444	0.05	Rejected
SCC / 00-39 / Female / All Races	SCC / 00-39 / Female / Hispanic	1 Joinpoint(s)	3	32	4500	0.111333	0.05	Failed to reject
SCC / 00-39 / Female / All Races	SCC / 00-39 / Female / Non-Hispanic Black	0 Joinpoint(s)	1	36	4500	0.001556	0.05	Rejected
SCC / 00-39 / Female / All Races	SCC / 00-39 / Female / Non-Hispanic White	0 Joinpoint(s)	1	36	4500	0.795556	0.05	Failed to reject
SCC / 00-39 / Female / Hispanic	SCC / 00-39 / Female / Non-Hispanic Black	1 Joinpoint(s)	3	32	4500	0.084444	0.05	Failed to reject
SCC / 00-39 / Female / Hispanic	SCC / 00-39 / Female / Non-Hispanic White	1 Joinpoint(s)	3	32	4500	0.320222	0.05	Failed to reject
SCC / 00-39 / Female / Non-Hispanic Black	SCC / 00-39 / Female / Non-Hispanic White	0 Joinpoint(s)	1	36	4500	0.028222	0.05	Rejected
SCC / 40-54 / Female / All Races	SCC / 40-54 / Female / Hispanic	1 Joinpoint(s)	3	32	4500	0.018	0.05	Rejected
SCC / 40-54 / Female / All Races	SCC / 40-54 / Female / Non-Hispanic Black	1 Joinpoint(s)	3	32	4500	0.754667	0.05	Failed to reject
SCC / 40-54 / Female / All Races	SCC / 40-54 / Female / Non-Hispanic White	1 Joinpoint(s)	3	32	4500	0.000444	0.05	Rejected
SCC / 40-54 / Female / Hispanic	SCC / 40-54 / Female / Non-Hispanic Black	0 Joinpoint(s)	1	36	4500	0.905556	0.05	Failed to reject
SCC / 40-54 / Female / Hispanic	SCC / 40-54 / Female / Non-Hispanic White	1 Joinpoint(s)	3	32	4500	0.063111	0.05	Failed to reject
SCC / 40-54 / Female / Non-Hispanic Black	SCC / 40-54 / Female / Non-Hispanic White	1 Joinpoint(s)	3	32	4500	0.691778	0.05	Failed to reject
SCC / 55-69 / Female / All Races	SCC / 55-69 / Female / Hispanic	0 Joinpoint(s)	1	36	4500	0.001333	0.05	Rejected
SCC / 55-69 / Female / All Races	SCC / 55-69 / Female / Non-Hispanic Black	0 Joinpoint(s)	1	36	4500	0.003778	0.05	Rejected
SCC / 55-69 / Female / All Races	SCC / 55-69 / Female / Non-Hispanic White	0 Joinpoint(s)	1	36	4500	0.000222	0.05	Rejected
SCC / 55-69 / Female / Hispanic	SCC / 55-69 / Female / Non-Hispanic Black	0 Joinpoint(s)	1	36	4500	0.128222	0.05	Failed to reject
SCC / 55-69 / Female / Hispanic	SCC / 55-69 / Female / Non-Hispanic White	0 Joinpoint(s)	1	36	4500	0.000889	0.05	Rejected
SCC / 55-69 / Female / Non-Hispanic Black	SCC / 55-69 / Female / Non-Hispanic White	0 Joinpoint(s)	1	36	4500	0.001111	0.05	Rejected
SCC / 70-84 / Female / All Races	SCC / 70-84 / Female / Hispanic	0 Joinpoint(s)	1	36	4500	0.002	0.05	Rejected
SCC / 70-84 / Female / All Races	SCC / 70-84 / Female / Non-Hispanic Black	0 Joinpoint(s)	1	36	4500	0.190889	0.05	Failed to reject
SCC / 70-84 / Female / All Races	SCC / 70-84 / Female / Non-Hispanic White	0 Joinpoint(s)	1	36	4500	0.000222	0.05	Rejected
SCC / 70-84 / Female / Hispanic	SCC / 70-84 / Female / Non-Hispanic Black	0 Joinpoint(s)	1	36	4500	0.662889	0.05	Failed to reject
SCC / 70-84 / Female / Hispanic	SCC / 70-84 / Female / Non-Hispanic White	0 Joinpoint(s)	1	36	4500	0.003111	0.05	Rejected
SCC / 70-84 / Female / Non-Hispanic Black	SCC / 70-84 / Female / Non-Hispanic White	0 Joinpoint(s)	1	36	4500	0.088222	0.05	Failed to reject
SCC / 85+ / Female / All Races	SCC / 85+ / Female / Hispanic	0 Joinpoint(s)	1	36	4500	0.214444	0.05	Failed to reject
SCC / 85+ / Female / All Races	SCC / 85+ / Female / Non-Hispanic Black	0 Joinpoint(s)	1	36	4500	0.361778	0.05	Failed to reject
SCC / 85+ / Female / All Races	SCC / 85+ / Female / Non-Hispanic White	1 Joinpoint(s)	3	32	4500	0.552222	0.05	Failed to reject
SCC / 85+ / Female / Hispanic	SCC / 85+ / Female / Non-Hispanic Black	0 Joinpoint(s)	1	36	4500	0.907778	0.05	Failed to reject
SCC / 85+ / Female / Hispanic	SCC / 85+ / Female / Non-Hispanic White	0 Joinpoint(s)	1	36	4500	0.139556	0.05	Failed to reject
SCC / 85+ / Female / Non-Hispanic Black	SCC / 85+ / Female / Non-Hispanic White	0 Joinpoint(s)	1	36	4500	0.200667	0.05	Failed to reject
SCC / All Ages / Female / All Races	SCC / All Ages / Female / Hispanic	0 Joinpoint(s)	1	36	4500	0.004889	0.05	Rejected
SCC / All Ages / Female / All Races	SCC / All Ages / Female / Non-Hispanic Black	0 Joinpoint(s)	1	36	4500	0.117556	0.05	Failed to reject
SCC / All Ages / Female / All Races	SCC / All Ages / Female / Non-Hispanic White	1 Joinpoint(s)	3	32	4500	0.000444	0.05	Rejected
SCC / All Ages / Female / Hispanic	SCC / All Ages / Female / Non-Hispanic Black	0 Joinpoint(s)	1	36	4500	0.040222	0.05	Rejected
SCC / All Ages / Female / Hispanic	SCC / All Ages / Female / Non-Hispanic White	1 Joinpoint(s)	3	32	4500	0.000667	0.05	Rejected
SCC / All Ages / Female / Non-Hispanic Black	SCC / All Ages / Female / Non-Hispanic White	1 Joinpoint(s)	3	32	4500	0.016222	0.05	Rejected

## Sheet: Race Coincidence
Cohort 1	Cohort 2	Kmax	Numerator Degrees of Freedom	Denominator Degrees of Freedom	# of Permutations	P-Value	Significance Level	Coincidence
All Races / 00-39 / all morpho	All Races / 00-39 / other	0 Joinpoint(s)	2	36	4500	0.000222	0.05	Rejected
All Races / 00-39 / all morpho	All Races / 00-39 / SCC	0 Joinpoint(s)	2	36	4500	0.000222	0.05	Rejected
All Races / 00-39 / other	All Races / 00-39 / SCC	0 Joinpoint(s)	2	36	4500	0.000222	0.05	Rejected
All Races / 40-54 / adeno	All Races / 40-54 / all morpho	0 Joinpoint(s)	2	36	4500	0.000222	0.05	Rejected
All Races / 40-54 / adeno	All Races / 40-54 / BCC	0 Joinpoint(s)	2	36	4500	0.000222	0.05	Rejected
All Races / 40-54 / adeno	All Races / 40-54 / other	0 Joinpoint(s)	2	36	4500	0.000222	0.05	Rejected
All Races / 40-54 / adeno	All Races / 40-54 / SCC	1 Joinpoint(s)	4	32	4500	0.000222	0.05	Rejected
All Races / 40-54 / all morpho	All Races / 40-54 / BCC	0 Joinpoint(s)	2	36	4500	0.000222	0.05	Rejected
All Races / 40-54 / all morpho	All Races / 40-54 / other	0 Joinpoint(s)	2	36	4500	0.000222	0.05	Rejected
All Races / 40-54 / all morpho	All Races / 40-54 / SCC	1 Joinpoint(s)	4	32	4500	0.000222	0.05	Rejected
All Races / 40-54 / BCC	All Races / 40-54 / other	0 Joinpoint(s)	2	36	4500	0.000222	0.05	Rejected
All Races / 40-54 / BCC	All Races / 40-54 / SCC	1 Joinpoint(s)	4	32	4500	0.000222	0.05	Rejected
All Races / 40-54 / other	All Races / 40-54 / SCC	1 Joinpoint(s)	4	32	4500	0.000222	0.05	Rejected
All Races / 55-69 / adeno	All Races / 55-69 / all morpho	0 Joinpoint(s)	2	36	4500	0.000222	0.05	Rejected
All Races / 55-69 / adeno	All Races / 55-69 / BCC	0 Joinpoint(s)	2	36	4500	0.000222	0.05	Rejected
All Races / 55-69 / adeno	All Races / 55-69 / other	1 Joinpoint(s)	4	32	4500	0.000222	0.05	Rejected
All Races / 55-69 / adeno	All Races / 55-69 / SCC	0 Joinpoint(s)	2	36	4500	0.000222	0.05	Rejected
All Races / 55-69 / all morpho	All Races / 55-69 / BCC	0 Joinpoint(s)	2	36	4500	0.000222	0.05	Rejected
All Races / 55-69 / all morpho	All Races / 55-69 / other	1 Joinpoint(s)	4	32	4500	0.000222	0.05	Rejected
All Races / 55-69 / all morpho	All Races / 55-69 / SCC	0 Joinpoint(s)	2	36	4500	0.000222	0.05	Rejected
All Races / 55-69 / BCC	All Races / 55-69 / other	1 Joinpoint(s)	4	32	4500	0.000222	0.05	Rejected
All Races / 55-69 / BCC	All Races / 55-69 / SCC	0 Joinpoint(s)	2	36	4500	0.000222	0.05	Rejected
All Races / 55-69 / other	All Races / 55-69 / SCC	1 Joinpoint(s)	4	32	4500	0.000222	0.05	Rejected
All Races / 70-84 / adeno	All Races / 70-84 / all morpho	0 Joinpoint(s)	2	36	4500	0.000222	0.05	Rejected
All Races / 70-84 / adeno	All Races / 70-84 / BCC	0 Joinpoint(s)	2	36	4500	0.000222	0.05	Rejected
All Races / 70-84 / adeno	All Races / 70-84 / other	0 Joinpoint(s)	2	36	4500	0.000222	0.05	Rejected
All Races / 70-84 / adeno	All Races / 70-84 / SCC	0 Joinpoint(s)	2	36	4500	0.000222	0.05	Rejected
All Races / 70-84 / all morpho	All Races / 70-84 / BCC	0 Joinpoint(s)	2	36	4500	0.000222	0.05	Rejected
All Races / 70-84 / all morpho	All Races / 70-84 / other	0 Joinpoint(s)	2	36	4500	0.000222	0.05	Rejected
All Races / 70-84 / all morpho	All Races / 70-84 / SCC	0 Joinpoint(s)	2	36	4500	0.000222	0.05	Rejected
All Races / 70-84 / BCC	All Races / 70-84 / other	0 Joinpoint(s)	2	36	4500	0.000222	0.05	Rejected
All Races / 70-84 / BCC	All Races / 70-84 / SCC	0 Joinpoint(s)	2	36	4500	0.000222	0.05	Rejected
All Races / 70-84 / other	All Races / 70-84 / SCC	0 Joinpoint(s)	2	36	4500	0.000222	0.05	Rejected
All Races / 85+ / all morpho	All Races / 85+ / BCC	1 Joinpoint(s)	4	32	4500	0.000222	0.05	Rejected
All Races / 85+ / all morpho	All Races / 85+ / other	1 Joinpoint(s)	4	32	4500	0.000222	0.05	Rejected
All Races / 85+ / all morpho	All Races / 85+ / SCC	1 Joinpoint(s)	4	32	4500	0.000222	0.05	Rejected
All Races / 85+ / BCC	All Races / 85+ / other	0 Joinpoint(s)	2	36	4500	0.000222	0.05	Rejected
All Races / 85+ / BCC	All Races / 85+ / SCC	0 Joinpoint(s)	2	36	4500	0.000222	0.05	Rejected
All Races / 85+ / other	All Races / 85+ / SCC	0 Joinpoint(s)	2	36	4500	0.000222	0.05	Rejected
All Races / All Ages / adeno	All Races / All Ages / all morpho	0 Joinpoint(s)	2	36	4500	0.000222	0.05	Rejected
All Races / All Ages / adeno	All Races / All Ages / BCC	0 Joinpoint(s)	2	36	4500	0.000222	0.05	Rejected
All Races / All Ages / adeno	All Races / All Ages / other	0 Joinpoint(s)	2	36	4500	0.000222	0.05	Rejected
All Races / All Ages / adeno	All Races / All Ages / SCC	0 Joinpoint(s)	2	36	4500	0.000222	0.05	Rejected
All Races / All Ages / all morpho	All Races / All Ages / BCC	0 Joinpoint(s)	2	36	4500	0.000222	0.05	Rejected
All Races / All Ages / all morpho	All Races / All Ages / other	0 Joinpoint(s)	2	36	4500	0.000222	0.05	Rejected
All Races / All Ages / all morpho	All Races / All Ages / SCC	0 Joinpoint(s)	2	36	4500	0.000222	0.05	Rejected
All Races / All Ages / BCC	All Races / All Ages / other	0 Joinpoint(s)	2	36	4500	0.000222	0.05	Rejected
All Races / All Ages / BCC	All Races / All Ages / SCC	0 Joinpoint(s)	2	36	4500	0.000222	0.05	Rejected
All Races / All Ages / other	All Races / All Ages / SCC	0 Joinpoint(s)	2	36	4500	0.000222	0.05	Rejected
Hispanic / 00-39 / all morpho	Hispanic / 00-39 / other	0 Joinpoint(s)	2	36	4500	0.000222	0.05	Rejected
Hispanic / 00-39 / all morpho	Hispanic / 00-39 / SCC	1 Joinpoint(s)	4	32	4500	0.000222	0.05	Rejected
Hispanic / 00-39 / other	Hispanic / 00-39 / SCC	1 Joinpoint(s)	4	32	4500	0.003111	0.05	Rejected
Hispanic / 40-54 / all morpho	Hispanic / 40-54 / other	0 Joinpoint(s)	2	36	4500	0.000222	0.05	Rejected
Hispanic / 40-54 / all morpho	Hispanic / 40-54 / SCC	0 Joinpoint(s)	2	36	4500	0.000222	0.05	Rejected
Hispanic / 40-54 / other	Hispanic / 40-54 / SCC	0 Joinpoint(s)	2	36	4500	0.000222	0.05	Rejected
Hispanic / 55-69 / all morpho	Hispanic / 55-69 / other	0 Joinpoint(s)	2	36	4500	0.000222	0.05	Rejected
Hispanic / 55-69 / all morpho	Hispanic / 55-69 / SCC	0 Joinpoint(s)	2	36	4500	0.000222	0.05	Rejected
Hispanic / 55-69 / other	Hispanic / 55-69 / SCC	0 Joinpoint(s)	2	36	4500	0.000222	0.05	Rejected
Hispanic / 70-84 / all morpho	Hispanic / 70-84 / BCC	0 Joinpoint(s)	2	36	4500	0.000222	0.05	Rejected
Hispanic / 70-84 / all morpho	Hispanic / 70-84 / other	0 Joinpoint(s)	2	36	4500	0.000222	0.05	Rejected
Hispanic / 70-84 / all morpho	Hispanic / 70-84 / SCC	0 Joinpoint(s)	2	36	4500	0.000222	0.05	Rejected
Hispanic / 70-84 / BCC	Hispanic / 70-84 / other	0 Joinpoint(s)	2	36	4500	0.000222	0.05	Rejected
Hispanic / 70-84 / BCC	Hispanic / 70-84 / SCC	0 Joinpoint(s)	2	36	4500	0.000222	0.05	Rejected
Hispanic / 70-84 / other	Hispanic / 70-84 / SCC	0 Joinpoint(s)	2	36	4500	0.000222	0.05	Rejected
Hispanic / 85+ / all morpho	Hispanic / 85+ / SCC	0 Joinpoint(s)	2	36	4500	0.000222	0.05	Rejected
Hispanic / All Ages / adeno	Hispanic / All Ages / all morpho	0 Joinpoint(s)	2	36	4500	0.000222	0.05	Rejected
Hispanic / All Ages / adeno	Hispanic / All Ages / BCC	0 Joinpoint(s)	2	36	4500	0.000222	0.05	Rejected
Hispanic / All Ages / adeno	Hispanic / All Ages / other	0 Joinpoint(s)	2	36	4500	0.000222	0.05	Rejected
Hispanic / All Ages / adeno	Hispanic / All Ages / SCC	0 Joinpoint(s)	2	36	4500	0.000222	0.05	Rejected
Hispanic / All Ages / all morpho	Hispanic / All Ages / BCC	0 Joinpoint(s)	2	36	4500	0.000222	0.05	Rejected
Hispanic / All Ages / all morpho	Hispanic / All Ages / other	0 Joinpoint(s)	2	36	4500	0.000222	0.05	Rejected
Hispanic / All Ages / all morpho	Hispanic / All Ages / SCC	0 Joinpoint(s)	2	36	4500	0.000222	0.05	Rejected
Hispanic / All Ages / BCC	Hispanic / All Ages / other	0 Joinpoint(s)	2	36	4500	0.000222	0.05	Rejected
Hispanic / All Ages / BCC	Hispanic / All Ages / SCC	0 Joinpoint(s)	2	36	4500	0.000222	0.05	Rejected
Hispanic / All Ages / other	Hispanic / All Ages / SCC	0 Joinpoint(s)	2	36	4500	0.000222	0.05	Rejected
Non-Hispanic Black / 00-39 / all morpho	Non-Hispanic Black / 00-39 / SCC	0 Joinpoint(s)	2	36	4500	0.000222	0.05	Rejected
Non-Hispanic Black / 40-54 / all morpho	Non-Hispanic Black / 40-54 / other	0 Joinpoint(s)	2	36	4500	0.000222	0.05	Rejected
Non-Hispanic Black / 40-54 / all morpho	Non-Hispanic Black / 40-54 / SCC	0 Joinpoint(s)	2	36	4500	0.000222	0.05	Rejected
Non-Hispanic Black / 40-54 / other	Non-Hispanic Black / 40-54 / SCC	0 Joinpoint(s)	2	36	4500	0.000222	0.05	Rejected
Non-Hispanic Black / 55-69 / all morpho	Non-Hispanic Black / 55-69 / other	0 Joinpoint(s)	2	36	4500	0.000222	0.05	Rejected
Non-Hispanic Black / 55-69 / all morpho	Non-Hispanic Black / 55-69 / SCC	0 Joinpoint(s)	2	36	4500	0.000222	0.05	Rejected
Non-Hispanic Black / 55-69 / other	Non-Hispanic Black / 55-69 / SCC	0 Joinpoint(s)	2	36	4500	0.000222	0.05	Rejected
Non-Hispanic Black / 70-84 / all morpho	Non-Hispanic Black / 70-84 / SCC	0 Joinpoint(s)	2	36	4500	0.000222	0.05	Rejected
Non-Hispanic Black / 85+ / all morpho	Non-Hispanic Black / 85+ / SCC	0 Joinpoint(s)	2	36	4500	0.000444	0.05	Rejected
Non-Hispanic Black / All Ages / adeno	Non-Hispanic Black / All Ages / all morpho	0 Joinpoint(s)	2	36	4500	0.000222	0.05	Rejected
Non-Hispanic Black / All Ages / adeno	Non-Hispanic Black / All Ages / BCC	0 Joinpoint(s)	2	36	4500	0.546667	0.05	Failed to reject
Non-Hispanic Black / All Ages / adeno	Non-Hispanic Black / All Ages / other	0 Joinpoint(s)	2	36	4500	0.000222	0.05	Rejected
Non-Hispanic Black / All Ages / adeno	Non-Hispanic Black / All Ages / SCC	0 Joinpoint(s)	2	36	4500	0.000222	0.05	Rejected
Non-Hispanic Black / All Ages / all morpho	Non-Hispanic Black / All Ages / BCC	0 Joinpoint(s)	2	36	4500	0.000222	0.05	Rejected
Non-Hispanic Black / All Ages / all morpho	Non-Hispanic Black / All Ages / other	0 Joinpoint(s)	2	36	4500	0.000222	0.05	Rejected
Non-Hispanic Black / All Ages / all morpho	Non-Hispanic Black / All Ages / SCC	0 Joinpoint(s)	2	36	4500	0.000222	0.05	Rejected
Non-Hispanic Black / All Ages / BCC	Non-Hispanic Black / All Ages / other	0 Joinpoint(s)	2	36	4500	0.000222	0.05	Rejected
Non-Hispanic Black / All Ages / BCC	Non-Hispanic Black / All Ages / SCC	0 Joinpoint(s)	2	36	4500	0.000222	0.05	Rejected
Non-Hispanic Black / All Ages / other	Non-Hispanic Black / All Ages / SCC	0 Joinpoint(s)	2	36	4500	0.000222	0.05	Rejected
Non-Hispanic White / 00-39 / all morpho	Non-Hispanic White / 00-39 / other	1 Joinpoint(s)	4	32	4500	0.000222	0.05	Rejected
Non-Hispanic White / 00-39 / all morpho	Non-Hispanic White / 00-39 / SCC	0 Joinpoint(s)	2	36	4500	0.000222	0.05	Rejected
Non-Hispanic White / 00-39 / other	Non-Hispanic White / 00-39 / SCC	1 Joinpoint(s)	4	32	4500	0.000222	0.05	Rejected
Non-Hispanic White / 40-54 / all morpho	Non-Hispanic White / 40-54 / BCC	1 Joinpoint(s)	4	32	4500	0.000222	0.05	Rejected
Non-Hispanic White / 40-54 / all morpho	Non-Hispanic White / 40-54 / other	1 Joinpoint(s)	4	32	4500	0.000222	0.05	Rejected
Non-Hispanic White / 40-54 / all morpho	Non-Hispanic White / 40-54 / SCC	1 Joinpoint(s)	4	32	4500	0.000222	0.05	Rejected
Non-Hispanic White / 40-54 / BCC	Non-Hispanic White / 40-54 / other	0 Joinpoint(s)	2	36	4500	0.000222	0.05	Rejected
Non-Hispanic White / 40-54 / BCC	Non-Hispanic White / 40-54 / SCC	1 Joinpoint(s)	4	32	4500	0.000222	0.05	Rejected
Non-Hispanic White / 40-54 / other	Non-Hispanic White / 40-54 / SCC	1 Joinpoint(s)	4	32	4500	0.000222	0.05	Rejected
Non-Hispanic White / 55-69 / adeno	Non-Hispanic White / 55-69 / all morpho	1 Joinpoint(s)	4	32	4500	0.000222	0.05	Rejected
Non-Hispanic White / 55-69 / adeno	Non-Hispanic White / 55-69 / BCC	0 Joinpoint(s)	2	36	4500	0.000222	0.05	Rejected
Non-Hispanic White / 55-69 / adeno	Non-Hispanic White / 55-69 / other	1 Joinpoint(s)	4	32	4500	0.000222	0.05	Rejected
Non-Hispanic White / 55-69 / adeno	Non-Hispanic White / 55-69 / SCC	0 Joinpoint(s)	2	36	4500	0.000222	0.05	Rejected
Non-Hispanic White / 55-69 / all morpho	Non-Hispanic White / 55-69 / BCC	1 Joinpoint(s)	4	32	4500	0.000222	0.05	Rejected
Non-Hispanic White / 55-69 / all morpho	Non-Hispanic White / 55-69 / other	1 Joinpoint(s)	4	32	4500	0.000222	0.05	Rejected
Non-Hispanic White / 55-69 / all morpho	Non-Hispanic White / 55-69 / SCC	1 Joinpoint(s)	4	32	4500	0.000222	0.05	Rejected
Non-Hispanic White / 55-69 / BCC	Non-Hispanic White / 55-69 / other	1 Joinpoint(s)	4	32	4500	0.000222	0.05	Rejected
Non-Hispanic White / 55-69 / BCC	Non-Hispanic White / 55-69 / SCC	0 Joinpoint(s)	2	36	4500	0.000222	0.05	Rejected
Non-Hispanic White / 55-69 / other	Non-Hispanic White / 55-69 / SCC	1 Joinpoint(s)	4	32	4500	0.000222	0.05	Rejected
Non-Hispanic White / 70-84 / adeno	Non-Hispanic White / 70-84 / all morpho	0 Joinpoint(s)	2	36	4500	0.000222	0.05	Rejected
Non-Hispanic White / 70-84 / adeno	Non-Hispanic White / 70-84 / BCC	0 Joinpoint(s)	2	36	4500	0.000222	0.05	Rejected
Non-Hispanic White / 70-84 / adeno	Non-Hispanic White / 70-84 / other	0 Joinpoint(s)	2	36	4500	0.000222	0.05	Rejected
Non-Hispanic White / 70-84 / adeno	Non-Hispanic White / 70-84 / SCC	0 Joinpoint(s)	2	36	4500	0.000222	0.05	Rejected
Non-Hispanic White / 70-84 / all morpho	Non-Hispanic White / 70-84 / BCC	0 Joinpoint(s)	2	36	4500	0.000222	0.05	Rejected
Non-Hispanic White / 70-84 / all morpho	Non-Hispanic White / 70-84 / other	0 Joinpoint(s)	2	36	4500	0.000222	0.05	Rejected
Non-Hispanic White / 70-84 / all morpho	Non-Hispanic White / 70-84 / SCC	0 Joinpoint(s)	2	36	4500	0.000222	0.05	Rejected
Non-Hispanic White / 70-84 / BCC	Non-Hispanic White / 70-84 / other	0 Joinpoint(s)	2	36	4500	0.000222	0.05	Rejected
Non-Hispanic White / 70-84 / BCC	Non-Hispanic White / 70-84 / SCC	0 Joinpoint(s)	2	36	4500	0.000222	0.05	Rejected
Non-Hispanic White / 70-84 / other	Non-Hispanic White / 70-84 / SCC	0 Joinpoint(s)	2	36	4500	0.000222	0.05	Rejected
Non-Hispanic White / 85+ / all morpho	Non-Hispanic White / 85+ / BCC	0 Joinpoint(s)	2	36	4500	0.000222	0.05	Rejected
Non-Hispanic White / 85+ / all morpho	Non-Hispanic White / 85+ / other	0 Joinpoint(s)	2	36	4500	0.000222	0.05	Rejected
Non-Hispanic White / 85+ / all morpho	Non-Hispanic White / 85+ / SCC	0 Joinpoint(s)	2	36	4500	0.000222	0.05	Rejected
Non-Hispanic White / 85+ / BCC	Non-Hispanic White / 85+ / other	0 Joinpoint(s)	2	36	4500	0.000222	0.05	Rejected
Non-Hispanic White / 85+ / BCC	Non-Hispanic White / 85+ / SCC	0 Joinpoint(s)	2	36	4500	0.000222	0.05	Rejected
Non-Hispanic White / 85+ / other	Non-Hispanic White / 85+ / SCC	0 Joinpoint(s)	2	36	4500	0.000222	0.05	Rejected
Non-Hispanic White / All Ages / adeno	Non-Hispanic White / All Ages / all morpho	0 Joinpoint(s)	2	36	4500	0.000222	0.05	Rejected
Non-Hispanic White / All Ages / adeno	Non-Hispanic White / All Ages / BCC	0 Joinpoint(s)	2	36	4500	0.000222	0.05	Rejected
Non-Hispanic White / All Ages / adeno	Non-Hispanic White / All Ages / other	1 Joinpoint(s)	4	32	4500	0.000222	0.05	Rejected
Non-Hispanic White / All Ages / adeno	Non-Hispanic White / All Ages / SCC	1 Joinpoint(s)	4	32	4500	0.000222	0.05	Rejected
Non-Hispanic White / All Ages / all morpho	Non-Hispanic White / All Ages / BCC	0 Joinpoint(s)	2	36	4500	0.000222	0.05	Rejected
Non-Hispanic White / All Ages / all morpho	Non-Hispanic White / All Ages / other	1 Joinpoint(s)	4	32	4500	0.000222	0.05	Rejected
Non-Hispanic White / All Ages / all morpho	Non-Hispanic White / All Ages / SCC	1 Joinpoint(s)	4	32	4500	0.000222	0.05	Rejected
Non-Hispanic White / All Ages / BCC	Non-Hispanic White / All Ages / other	1 Joinpoint(s)	4	32	4500	0.000222	0.05	Rejected
Non-Hispanic White / All Ages / BCC	Non-Hispanic White / All Ages / SCC	1 Joinpoint(s)	4	32	4500	0.000222	0.05	Rejected
Non-Hispanic White / All Ages / other	Non-Hispanic White / All Ages / SCC	1 Joinpoint(s)	4	32	4500	0.000222	0.05	Rejected

## Sheet: Race Parallel
Cohort 1	Cohort 2	Kmax	Numerator Degrees of Freedom	Denominator Degrees of Freedom	# of Permutations	P-Value	Significance Level	Parallelism
All Races / 00-39 / all morpho	All Races / 00-39 / other	0 Joinpoint(s)	1	36	4500	0.045333	0.05	Rejected
All Races / 00-39 / all morpho	All Races / 00-39 / SCC	0 Joinpoint(s)	1	36	4500	0.256889	0.05	Failed to reject
All Races / 00-39 / other	All Races / 00-39 / SCC	0 Joinpoint(s)	1	36	4500	0.122889	0.05	Failed to reject
All Races / 40-54 / adeno	All Races / 40-54 / all morpho	0 Joinpoint(s)	1	36	4500	0.273111	0.05	Failed to reject
All Races / 40-54 / adeno	All Races / 40-54 / BCC	0 Joinpoint(s)	1	36	4500	0.172	0.05	Failed to reject
All Races / 40-54 / adeno	All Races / 40-54 / other	0 Joinpoint(s)	1	36	4500	0.777556	0.05	Failed to reject
All Races / 40-54 / adeno	All Races / 40-54 / SCC	1 Joinpoint(s)	3	32	4500	0.105333	0.05	Failed to reject
All Races / 40-54 / all morpho	All Races / 40-54 / BCC	0 Joinpoint(s)	1	36	4500	0.536444	0.05	Failed to reject
All Races / 40-54 / all morpho	All Races / 40-54 / other	0 Joinpoint(s)	1	36	4500	0.003333	0.05	Rejected
All Races / 40-54 / all morpho	All Races / 40-54 / SCC	1 Joinpoint(s)	3	32	4500	0.166667	0.05	Failed to reject
All Races / 40-54 / BCC	All Races / 40-54 / other	0 Joinpoint(s)	1	36	4500	0.118889	0.05	Failed to reject
All Races / 40-54 / BCC	All Races / 40-54 / SCC	1 Joinpoint(s)	3	32	4500	0.207111	0.05	Failed to reject
All Races / 40-54 / other	All Races / 40-54 / SCC	1 Joinpoint(s)	3	32	4500	0.057778	0.05	Failed to reject
All Races / 55-69 / adeno	All Races / 55-69 / all morpho	0 Joinpoint(s)	1	36	4500	0.143333	0.05	Failed to reject
All Races / 55-69 / adeno	All Races / 55-69 / BCC	0 Joinpoint(s)	1	36	4500	0.777556	0.05	Failed to reject
All Races / 55-69 / adeno	All Races / 55-69 / other	1 Joinpoint(s)	3	32	4500	0.712889	0.05	Failed to reject
All Races / 55-69 / adeno	All Races / 55-69 / SCC	0 Joinpoint(s)	1	36	4500	0.068222	0.05	Failed to reject
All Races / 55-69 / all morpho	All Races / 55-69 / BCC	0 Joinpoint(s)	1	36	4500	0.001111	0.05	Rejected
All Races / 55-69 / all morpho	All Races / 55-69 / other	1 Joinpoint(s)	3	32	4500	0.000889	0.05	Rejected
All Races / 55-69 / all morpho	All Races / 55-69 / SCC	0 Joinpoint(s)	1	36	4500	0.000222	0.05	Rejected
All Races / 55-69 / BCC	All Races / 55-69 / other	1 Joinpoint(s)	3	32	4500	0.964	0.05	Failed to reject
All Races / 55-69 / BCC	All Races / 55-69 / SCC	0 Joinpoint(s)	1	36	4500	0.000667	0.05	Rejected
All Races / 55-69 / other	All Races / 55-69 / SCC	1 Joinpoint(s)	3	32	4500	0.000889	0.05	Rejected
All Races / 70-84 / adeno	All Races / 70-84 / all morpho	0 Joinpoint(s)	1	36	4500	0.158667	0.05	Failed to reject
All Races / 70-84 / adeno	All Races / 70-84 / BCC	0 Joinpoint(s)	1	36	4500	0.844889	0.05	Failed to reject
All Races / 70-84 / adeno	All Races / 70-84 / other	0 Joinpoint(s)	1	36	4500	0.125778	0.05	Failed to reject
All Races / 70-84 / adeno	All Races / 70-84 / SCC	0 Joinpoint(s)	1	36	4500	0.152667	0.05	Failed to reject
All Races / 70-84 / all morpho	All Races / 70-84 / BCC	0 Joinpoint(s)	1	36	4500	0.004667	0.05	Rejected
All Races / 70-84 / all morpho	All Races / 70-84 / other	0 Joinpoint(s)	1	36	4500	0.177333	0.05	Failed to reject
All Races / 70-84 / all morpho	All Races / 70-84 / SCC	0 Joinpoint(s)	1	36	4500	0.359111	0.05	Failed to reject
All Races / 70-84 / BCC	All Races / 70-84 / other	0 Joinpoint(s)	1	36	4500	0.007778	0.05	Rejected
All Races / 70-84 / BCC	All Races / 70-84 / SCC	0 Joinpoint(s)	1	36	4500	0.009778	0.05	Rejected
All Races / 70-84 / other	All Races / 70-84 / SCC	0 Joinpoint(s)	1	36	4500	0.446	0.05	Failed to reject
All Races / 85+ / all morpho	All Races / 85+ / BCC	1 Joinpoint(s)	3	32	4500	0.056667	0.05	Failed to reject
All Races / 85+ / all morpho	All Races / 85+ / other	1 Joinpoint(s)	3	32	4500	0.784889	0.05	Failed to reject
All Races / 85+ / all morpho	All Races / 85+ / SCC	1 Joinpoint(s)	3	32	4500	0.831556	0.05	Failed to reject
All Races / 85+ / BCC	All Races / 85+ / other	0 Joinpoint(s)	1	36	4500	0.152	0.05	Failed to reject
All Races / 85+ / BCC	All Races / 85+ / SCC	0 Joinpoint(s)	1	36	4500	0.055778	0.05	Failed to reject
All Races / 85+ / other	All Races / 85+ / SCC	0 Joinpoint(s)	1	36	4500	0.756667	0.05	Failed to reject
All Races / All Ages / adeno	All Races / All Ages / all morpho	0 Joinpoint(s)	1	36	4500	0.081111	0.05	Failed to reject
All Races / All Ages / adeno	All Races / All Ages / BCC	0 Joinpoint(s)	1	36	4500	0.926889	0.05	Failed to reject
All Races / All Ages / adeno	All Races / All Ages / other	0 Joinpoint(s)	1	36	4500	0.268889	0.05	Failed to reject
All Races / All Ages / adeno	All Races / All Ages / SCC	0 Joinpoint(s)	1	36	4500	0.064667	0.05	Failed to reject
All Races / All Ages / all morpho	All Races / All Ages / BCC	0 Joinpoint(s)	1	36	4500	0.001556	0.05	Rejected
All Races / All Ages / all morpho	All Races / All Ages / other	0 Joinpoint(s)	1	36	4500	0.002	0.05	Rejected
All Races / All Ages / all morpho	All Races / All Ages / SCC	0 Joinpoint(s)	1	36	4500	0.001111	0.05	Rejected
All Races / All Ages / BCC	All Races / All Ages / other	0 Joinpoint(s)	1	36	4500	0.080667	0.05	Failed to reject
All Races / All Ages / BCC	All Races / All Ages / SCC	0 Joinpoint(s)	1	36	4500	0.005556	0.05	Rejected
All Races / All Ages / other	All Races / All Ages / SCC	0 Joinpoint(s)	1	36	4500	0.001778	0.05	Rejected
Hispanic / 00-39 / all morpho	Hispanic / 00-39 / other	3 Joinpoint(s)	7	24	4500	0.544444	0.05	Failed to reject
Hispanic / 00-39 / all morpho	Hispanic / 00-39 / SCC	3 Joinpoint(s)	7	24	4500	0.256222	0.05	Failed to reject
Hispanic / 00-39 / other	Hispanic / 00-39 / SCC	2 Joinpoint(s)	5	28	4500	0.845778	0.05	Failed to reject
Hispanic / 40-54 / all morpho	Hispanic / 40-54 / other	0 Joinpoint(s)	1	36	4500	0.018667	0.05	Rejected
Hispanic / 40-54 / all morpho	Hispanic / 40-54 / SCC	0 Joinpoint(s)	1	36	4500	0.264222	0.05	Failed to reject
Hispanic / 40-54 / other	Hispanic / 40-54 / SCC	0 Joinpoint(s)	1	36	4500	0.058	0.05	Failed to reject
Hispanic / 55-69 / all morpho	Hispanic / 55-69 / other	0 Joinpoint(s)	1	36	4500	0.731556	0.05	Failed to reject
Hispanic / 55-69 / all morpho	Hispanic / 55-69 / SCC	0 Joinpoint(s)	1	36	4500	0.765778	0.05	Failed to reject
Hispanic / 55-69 / other	Hispanic / 55-69 / SCC	0 Joinpoint(s)	1	36	4500	0.761333	0.05	Failed to reject
Hispanic / 70-84 / all morpho	Hispanic / 70-84 / BCC	0 Joinpoint(s)	1	36	4500	0.443778	0.05	Failed to reject
Hispanic / 70-84 / all morpho	Hispanic / 70-84 / other	0 Joinpoint(s)	1	36	4500	0.251333	0.05	Failed to reject
Hispanic / 70-84 / all morpho	Hispanic / 70-84 / SCC	0 Joinpoint(s)	1	36	4500	0.089111	0.05	Failed to reject
Hispanic / 70-84 / BCC	Hispanic / 70-84 / other	0 Joinpoint(s)	1	36	4500	0.684889	0.05	Failed to reject
Hispanic / 70-84 / BCC	Hispanic / 70-84 / SCC	0 Joinpoint(s)	1	36	4500	0.284	0.05	Failed to reject
Hispanic / 70-84 / other	Hispanic / 70-84 / SCC	0 Joinpoint(s)	1	36	4500	0.220222	0.05	Failed to reject
Hispanic / 85+ / all morpho	Hispanic / 85+ / SCC	0 Joinpoint(s)	1	36	4500	0.656667	0.05	Failed to reject
Hispanic / All Ages / adeno	Hispanic / All Ages / all morpho	0 Joinpoint(s)	1	36	4500	0.847778	0.05	Failed to reject
Hispanic / All Ages / adeno	Hispanic / All Ages / BCC	0 Joinpoint(s)	1	36	4500	0.936889	0.05	Failed to reject
Hispanic / All Ages / adeno	Hispanic / All Ages / other	0 Joinpoint(s)	1	36	4500	0.831778	0.05	Failed to reject
Hispanic / All Ages / adeno	Hispanic / All Ages / SCC	0 Joinpoint(s)	1	36	4500	0.807778	0.05	Failed to reject
Hispanic / All Ages / all morpho	Hispanic / All Ages / BCC	0 Joinpoint(s)	1	36	4500	0.607111	0.05	Failed to reject
Hispanic / All Ages / all morpho	Hispanic / All Ages / other	0 Joinpoint(s)	1	36	4500	0.785778	0.05	Failed to reject
Hispanic / All Ages / all morpho	Hispanic / All Ages / SCC	0 Joinpoint(s)	1	36	4500	0.602889	0.05	Failed to reject
Hispanic / All Ages / BCC	Hispanic / All Ages / other	0 Joinpoint(s)	1	36	4500	0.731111	0.05	Failed to reject
Hispanic / All Ages / BCC	Hispanic / All Ages / SCC	0 Joinpoint(s)	1	36	4500	0.599778	0.05	Failed to reject
Hispanic / All Ages / other	Hispanic / All Ages / SCC	0 Joinpoint(s)	1	36	4500	0.946	0.05	Failed to reject
Non-Hispanic Black / 00-39 / all morpho	Non-Hispanic Black / 00-39 / SCC	0 Joinpoint(s)	1	36	4500	0.033556	0.05	Rejected
Non-Hispanic Black / 40-54 / all morpho	Non-Hispanic Black / 40-54 / other	0 Joinpoint(s)	1	36	4500	0.047333	0.05	Rejected
Non-Hispanic Black / 40-54 / all morpho	Non-Hispanic Black / 40-54 / SCC	0 Joinpoint(s)	1	36	4500	0.290667	0.05	Failed to reject
Non-Hispanic Black / 40-54 / other	Non-Hispanic Black / 40-54 / SCC	0 Joinpoint(s)	1	36	4500	0.072889	0.05	Failed to reject
Non-Hispanic Black / 55-69 / all morpho	Non-Hispanic Black / 55-69 / other	0 Joinpoint(s)	1	36	4500	0.142667	0.05	Failed to reject
Non-Hispanic Black / 55-69 / all morpho	Non-Hispanic Black / 55-69 / SCC	0 Joinpoint(s)	1	36	4500	0.905111	0.05	Failed to reject
Non-Hispanic Black / 55-69 / other	Non-Hispanic Black / 55-69 / SCC	0 Joinpoint(s)	1	36	4500	0.212667	0.05	Failed to reject
Non-Hispanic Black / 70-84 / all morpho	Non-Hispanic Black / 70-84 / SCC	0 Joinpoint(s)	1	36	4500	0.848444	0.05	Failed to reject
Non-Hispanic Black / 85+ / all morpho	Non-Hispanic Black / 85+ / SCC	0 Joinpoint(s)	1	36	4500	0.299333	0.05	Failed to reject
Non-Hispanic Black / All Ages / adeno	Non-Hispanic Black / All Ages / all morpho	0 Joinpoint(s)	1	36	4500	0.656667	0.05	Failed to reject
Non-Hispanic Black / All Ages / adeno	Non-Hispanic Black / All Ages / BCC	0 Joinpoint(s)	1	36	4500	0.784444	0.05	Failed to reject
Non-Hispanic Black / All Ages / adeno	Non-Hispanic Black / All Ages / other	0 Joinpoint(s)	1	36	4500	0.216222	0.05	Failed to reject
Non-Hispanic Black / All Ages / adeno	Non-Hispanic Black / All Ages / SCC	0 Joinpoint(s)	1	36	4500	0.790667	0.05	Failed to reject
Non-Hispanic Black / All Ages / all morpho	Non-Hispanic Black / All Ages / BCC	0 Joinpoint(s)	1	36	4500	0.988667	0.05	Failed to reject
Non-Hispanic Black / All Ages / all morpho	Non-Hispanic Black / All Ages / other	0 Joinpoint(s)	1	36	4500	0.035778	0.05	Rejected
Non-Hispanic Black / All Ages / all morpho	Non-Hispanic Black / All Ages / SCC	0 Joinpoint(s)	1	36	4500	0.461111	0.05	Failed to reject
Non-Hispanic Black / All Ages / BCC	Non-Hispanic Black / All Ages / other	0 Joinpoint(s)	1	36	4500	0.368222	0.05	Failed to reject
Non-Hispanic Black / All Ages / BCC	Non-Hispanic Black / All Ages / SCC	0 Joinpoint(s)	1	36	4500	0.912667	0.05	Failed to reject
Non-Hispanic Black / All Ages / other	Non-Hispanic Black / All Ages / SCC	0 Joinpoint(s)	1	36	4500	0.092222	0.05	Failed to reject
Non-Hispanic White / 00-39 / all morpho	Non-Hispanic White / 00-39 / other	1 Joinpoint(s)	3	32	4500	0.072444	0.05	Failed to reject
Non-Hispanic White / 00-39 / all morpho	Non-Hispanic White / 00-39 / SCC	0 Joinpoint(s)	1	36	4500	0.209111	0.05	Failed to reject
Non-Hispanic White / 00-39 / other	Non-Hispanic White / 00-39 / SCC	1 Joinpoint(s)	3	32	4500	0.091778	0.05	Failed to reject
Non-Hispanic White / 40-54 / all morpho	Non-Hispanic White / 40-54 / BCC	1 Joinpoint(s)	3	32	4500	0.528444	0.05	Failed to reject
Non-Hispanic White / 40-54 / all morpho	Non-Hispanic White / 40-54 / other	1 Joinpoint(s)	3	32	4500	0.017111	0.05	Rejected
Non-Hispanic White / 40-54 / all morpho	Non-Hispanic White / 40-54 / SCC	1 Joinpoint(s)	3	32	4500	0.035556	0.05	Rejected
Non-Hispanic White / 40-54 / BCC	Non-Hispanic White / 40-54 / other	0 Joinpoint(s)	1	36	4500	0.61	0.05	Failed to reject
Non-Hispanic White / 40-54 / BCC	Non-Hispanic White / 40-54 / SCC	1 Joinpoint(s)	3	32	4500	0.310444	0.05	Failed to reject
Non-Hispanic White / 40-54 / other	Non-Hispanic White / 40-54 / SCC	1 Joinpoint(s)	3	32	4500	0.034	0.05	Rejected
Non-Hispanic White / 55-69 / adeno	Non-Hispanic White / 55-69 / all morpho	1 Joinpoint(s)	3	32	4500	0.178222	0.05	Failed to reject
Non-Hispanic White / 55-69 / adeno	Non-Hispanic White / 55-69 / BCC	0 Joinpoint(s)	1	36	4500	0.671333	0.05	Failed to reject
Non-Hispanic White / 55-69 / adeno	Non-Hispanic White / 55-69 / other	1 Joinpoint(s)	3	32	4500	0.374444	0.05	Failed to reject
Non-Hispanic White / 55-69 / adeno	Non-Hispanic White / 55-69 / SCC	0 Joinpoint(s)	1	36	4500	0.049778	0.05	Rejected
Non-Hispanic White / 55-69 / all morpho	Non-Hispanic White / 55-69 / BCC	1 Joinpoint(s)	3	32	4500	0.001556	0.05	Rejected
Non-Hispanic White / 55-69 / all morpho	Non-Hispanic White / 55-69 / other	1 Joinpoint(s)	3	32	4500	0.000222	0.05	Rejected
Non-Hispanic White / 55-69 / all morpho	Non-Hispanic White / 55-69 / SCC	1 Joinpoint(s)	3	32	4500	0.004889	0.05	Rejected
Non-Hispanic White / 55-69 / BCC	Non-Hispanic White / 55-69 / other	1 Joinpoint(s)	3	32	4500	0.139778	0.05	Failed to reject
Non-Hispanic White / 55-69 / BCC	Non-Hispanic White / 55-69 / SCC	0 Joinpoint(s)	1	36	4500	0.000222	0.05	Rejected
Non-Hispanic White / 55-69 / other	Non-Hispanic White / 55-69 / SCC	1 Joinpoint(s)	3	32	4500	0.000667	0.05	Rejected
Non-Hispanic White / 70-84 / adeno	Non-Hispanic White / 70-84 / all morpho	0 Joinpoint(s)	1	36	4500	0.024667	0.05	Rejected
Non-Hispanic White / 70-84 / adeno	Non-Hispanic White / 70-84 / BCC	0 Joinpoint(s)	1	36	4500	0.531778	0.05	Failed to reject
Non-Hispanic White / 70-84 / adeno	Non-Hispanic White / 70-84 / other	0 Joinpoint(s)	1	36	4500	0.056444	0.05	Failed to reject
Non-Hispanic White / 70-84 / adeno	Non-Hispanic White / 70-84 / SCC	0 Joinpoint(s)	1	36	4500	0.013556	0.05	Rejected
Non-Hispanic White / 70-84 / all morpho	Non-Hispanic White / 70-84 / BCC	0 Joinpoint(s)	1	36	4500	0.003111	0.05	Rejected
Non-Hispanic White / 70-84 / all morpho	Non-Hispanic White / 70-84 / other	0 Joinpoint(s)	1	36	4500	0.711333	0.05	Failed to reject
Non-Hispanic White / 70-84 / all morpho	Non-Hispanic White / 70-84 / SCC	2 Joinpoint(s)	5	28	4500	0.176222	0.05	Failed to reject
Non-Hispanic White / 70-84 / BCC	Non-Hispanic White / 70-84 / other	0 Joinpoint(s)	1	36	4500	0.002667	0.05	Rejected
Non-Hispanic White / 70-84 / BCC	Non-Hispanic White / 70-84 / SCC	0 Joinpoint(s)	1	36	4500	0.005111	0.05	Rejected
Non-Hispanic White / 70-84 / other	Non-Hispanic White / 70-84 / SCC	0 Joinpoint(s)	1	36	4500	0.764667	0.05	Failed to reject
Non-Hispanic White / 85+ / all morpho	Non-Hispanic White / 85+ / BCC	0 Joinpoint(s)	1	36	4500	0.041111	0.05	Rejected
Non-Hispanic White / 85+ / all morpho	Non-Hispanic White / 85+ / other	0 Joinpoint(s)	1	36	4500	0.815333	0.05	Failed to reject
Non-Hispanic White / 85+ / all morpho	Non-Hispanic White / 85+ / SCC	1 Joinpoint(s)	3	32	4500	0.713111	0.05	Failed to reject
Non-Hispanic White / 85+ / BCC	Non-Hispanic White / 85+ / other	0 Joinpoint(s)	1	36	4500	0.202889	0.05	Failed to reject
Non-Hispanic White / 85+ / BCC	Non-Hispanic White / 85+ / SCC	0 Joinpoint(s)	1	36	4500	0.063111	0.05	Failed to reject
Non-Hispanic White / 85+ / other	Non-Hispanic White / 85+ / SCC	0 Joinpoint(s)	1	36	4500	0.691778	0.05	Failed to reject
Non-Hispanic White / All Ages / adeno	Non-Hispanic White / All Ages / all morpho	0 Joinpoint(s)	1	36	4500	0.009556	0.05	Rejected
Non-Hispanic White / All Ages / adeno	Non-Hispanic White / All Ages / BCC	0 Joinpoint(s)	1	36	4500	0.525556	0.05	Failed to reject
Non-Hispanic White / All Ages / adeno	Non-Hispanic White / All Ages / other	1 Joinpoint(s)	3	32	4500	0.026	0.05	Rejected
Non-Hispanic White / All Ages / adeno	Non-Hispanic White / All Ages / SCC	1 Joinpoint(s)	3	32	4500	0.012222	0.05	Rejected
Non-Hispanic White / All Ages / all morpho	Non-Hispanic White / All Ages / BCC	0 Joinpoint(s)	1	36	4500	0.000444	0.05	Rejected
Non-Hispanic White / All Ages / all morpho	Non-Hispanic White / All Ages / other	1 Joinpoint(s)	3	32	4500	0.000444	0.05	Rejected
Non-Hispanic White / All Ages / all morpho	Non-Hispanic White / All Ages / SCC	1 Joinpoint(s)	3	32	4500	0.000444	0.05	Rejected
Non-Hispanic White / All Ages / BCC	Non-Hispanic White / All Ages / other	1 Joinpoint(s)	3	32	4500	0.005111	0.05	Rejected
Non-Hispanic White / All Ages / BCC	Non-Hispanic White / All Ages / SCC	1 Joinpoint(s)	3	32	4500	0.001778	0.05	Rejected
Non-Hispanic White / All Ages / other	Non-Hispanic White / All Ages / SCC	1 Joinpoint(s)	3	32	4500	0.000444	0.05	Rejected
